# Supplementary material for: Surface-Initiated Polymerizations Mediated by Novel Germanium-Based Photoinitiators
Source: ACS Appl Mater Interfaces. 2023 Jun 23;15(26):31836–48. doi: 10.1021/acsami.3c05528 (PMC10326805; doi:10.1021/acsami.3c05528)
Supplement: Supplementary file 1 — am3c05528_si_001.cif [file am3c05528_si_001.cif]

data_AT1094_a

_publ_section_related_literature ?

_publ_contact_author_name 'Christine Bandl'

_publ_contact_letter 
;
Please consider this CIF for publication. I certify that this contibution is the
original work of those listed as authors; that it has not been published
before (in any language or medium) and is not being considered for publication
elsewhere; that all authors concur with and are aware of the submission; that
all workers involved in the study are listed as authors or given proper credit
in the acknowledgements; that I have obtained permission for and acknowledged
the source of any excerpts from other copyright works; and that to the best of
my knowledge the paper contains no statements which are libellous, unlawful or
in any way actionable. All coauthors have made significant scientific
contributions to the work reported, including the ideas and their execution,
and share responsibility and accountability for the results.
;


_publ_requested_category ?

_publ_requested_journal 'ACS Applied Materials & Interfaces'

_publ_contact_author_fax ?

_publ_contact_author_phone ?

_publ_contact_author_email 'christine.bandl@unileoben.ac.at'

_publ_contact_author_address

;
Montanuniversit?t Leoben
Otto-Gl?ckel-Stra?e 2, A
8700 Leoben ? Austria
;


_publ_section_title
;
Surface-initiated polymerizations mediated by novel Germanium based
Photoinitiators
;

# Loop of author details

loop_
_publ_author_name
_publ_author_address
_publ_author_footnote
_publ_author_email
'Kern, Wolfgang'
;
Montanuniversit?t Leoben
Otto-Gl?ckel-Stra?e 2, A
8700 Leoben ? Austria
;
.
.
'M?ller, Matthias W.'
;
Montanuniversit?t Leoben
Otto-Gl?ckel-Stra?e 2, A
8700 Leoben ? Austria
;
.
.
'Bandl, Christine'
;
Montanuniversit?t Leoben
Otto-Gl?ckel-Stra?e 2, A
8700 Leoben ? Austria
;
.
.
'Fischer, Roland C.'
;
Institute of Inorganic Chemistry, 
Graz University of Technology, Stremayrgasse 9/IV, 8010 Graz, Austria
;
.
.
'Torvisco, Ana'
;
Institute of Inorganic Chemistry, 
Graz University of Technology, Stremayrgasse 9/IV, 8010 Graz, Austria
;
.
.
'Drusgala, Manfred'
;
Institute of Inorganic Chemistry, 
Graz University of Technology, Stremayrgasse 9/IV, 8010 Graz, Austria
;
.
.
'Haas, Michael'
;
Institute of Inorganic Chemistry, 
Graz University of Technology, Stremayrgasse 9, A-8010 Graz, Austria
;
.
.


_publ_section_abstract
;
?
;
_publcif_datablock.id '{a2d141dc-9eaa-4fdd-af67-e6e4e1106a60}'
loop_
_publcif_info_datablock.id
_publcif_info_datablock.publ_exptl
_publcif_info_datablock.publ_geom
_publcif_info_datablock.structure
'{a2d141dc-9eaa-4fdd-af67-e6e4e1106a60}' y y y

_audit_update_record
;
2020-10-02 # Formatted by publCIF

;

# publcif _publ_body_element loop start
loop_
_publ_body_element
_publ_body_title
_publ_body_contents

 section 
;
Introduction
; 
;

;
 section 
;
Experimental
; 
;

;
 subsection 
;
Synthesis and crystallization
; 
;

;
 subsection 
;
Refinement
;
;
Crystal data, data collection and structure refinement details are summarized
in Table 1.
;

 section 
;
Results and discussion
; 
;

;
# publcif _publ_body_element loop end
 
_audit_creation_method            'SHELXL-2018/3'
_shelx_SHELXL_version_number      '2018/3'
_chemical_name_systematic         ?
_chemical_name_common             ?
_chemical_melting_point           ?
_chemical_formula_moiety          'C30 H33 Br Ge O3' 
_chemical_formula_sum
 'C30 H33 Br Ge O3' 
_chemical_formula_weight          594.06

loop_
 _atom_type_symbol
 _atom_type_description
 _atom_type_scat_dispersion_real
 _atom_type_scat_dispersion_imag
 _atom_type_scat_source
 'C'  'C'   0.0033   0.0016
 'International Tables Vol C Tables 4.2.6.8 and 6.1.1.4'
 'H'  'H'   0.0000   0.0000
 'International Tables Vol C Tables 4.2.6.8 and 6.1.1.4'
 'Br'  'Br'  -0.2901   2.4595
 'International Tables Vol C Tables 4.2.6.8 and 6.1.1.4'
 'Ge'  'Ge'   0.1547   1.8001
 'International Tables Vol C Tables 4.2.6.8 and 6.1.1.4'
 'O'  'O'   0.0106   0.0060
 'International Tables Vol C Tables 4.2.6.8 and 6.1.1.4'
 
_space_group_crystal_system       monoclinic
_space_group_IT_number            14
_space_group_name_H-M_alt         'P 21/c'
_space_group_name_Hall            '-P 2ybc'
 
_shelx_space_group_comment
;
The symmetry employed for this shelxl refinement is uniquely defined
by the following loop, which should always be used as a source of
symmetry information in preference to the above space-group names.
They are only intended as comments.
;
 
loop_
 _space_group_symop_operation_xyz
 'x, y, z'
 '-x, y+1/2, -z+1/2'
 '-x, -y, -z'
 'x, -y-1/2, z-1/2'
 
_cell_length_a                    11.7256(7)
_cell_length_b                    16.9232(9)
_cell_length_c                    14.6024(10)
_cell_angle_alpha                 90
_cell_angle_beta                  107.624(5)
_cell_angle_gamma                 90
_cell_volume                      2761.6(3)
_cell_formula_units_Z             4
_cell_measurement_temperature     100(2)
_cell_measurement_reflns_used      9625
_cell_measurement_theta_min        2.18
_cell_measurement_theta_max       29.40
_exptl_crystal_description       'block'
_exptl_crystal_colour            'yellow'
_exptl_crystal_density_meas       ?
_exptl_crystal_density_method     ?
_exptl_crystal_density_diffrn     1.429          
_exptl_crystal_F_000              1216
_exptl_transmission_factor_min    ?
_exptl_transmission_factor_max    ?
_exptl_crystal_size_max           0.250
_exptl_crystal_size_mid           0.140
_exptl_crystal_size_min           0.090
_exptl_absorpt_coefficient_mu     2.584
_shelx_estimated_absorpt_T_min    0.564
_shelx_estimated_absorpt_T_max    0.801
_exptl_absorpt_correction_type   multi-scan
_exptl_absorpt_correction_T_min  0.5038
_exptl_absorpt_correction_T_max  0.7465
_exptl_absorpt_process_details
;
 SADABS 2016/2: Krause, L., Herbst-Irmer, R., Sheldrick G.M. & Stalke D.,
 J. Appl. Cryst. 48 (2015) 3-10
;
_exptl_absorpt_special_details    ?
_diffrn_ambient_temperature       100(2)
_diffrn_radiation_wavelength      0.71073
_diffrn_radiation_type           MoK\a
_diffrn_radiation_probe          x-ray
_diffrn_radiation_source         'Incoatec microfocus sealed tube'
_diffrn_source_type              'Incoatec I\ms'
_diffrn_source                   'microfocus sealed X-ray tube'
_diffrn_radiation_monochromator  'multilayer monochromator'
_diffrn_measurement_device       'three-circle diffractometer'
_diffrn_measurement_device_type  'Bruker APEX-II CCD'
_diffrn_detector_type            'CCD area detector'
_diffrn_detector                  'Bruker APEX2 area detector'
_diffrn_measurement_method       '\f and \w scans'
_diffrn_detector_area_resol_mean  ?
_diffrn_reflns_number             221882
_diffrn_reflns_av_unetI/netI      0.0243
_diffrn_reflns_av_R_equivalents   0.1003
_diffrn_reflns_limit_h_min        -14
_diffrn_reflns_limit_h_max        14
_diffrn_reflns_limit_k_min        -20
_diffrn_reflns_limit_k_max        20
_diffrn_reflns_limit_l_min        -18
_diffrn_reflns_limit_l_max        18
_diffrn_reflns_theta_min          1.895
_diffrn_reflns_theta_max          25.999
_diffrn_reflns_theta_full         25.242
_diffrn_measured_fraction_theta_max   0.999
_diffrn_measured_fraction_theta_full  0.999
_diffrn_reflns_Laue_measured_fraction_max    0.999
_diffrn_reflns_Laue_measured_fraction_full   0.999
_diffrn_reflns_point_group_measured_fraction_max   0.999
_diffrn_reflns_point_group_measured_fraction_full  0.999
_reflns_number_total              5437
_reflns_number_gt                 4840
_reflns_threshold_expression      'I > 2\s(I)'
_reflns_Friedel_coverage          0.000
_reflns_Friedel_fraction_max      .
_reflns_Friedel_fraction_full     .
 
_reflns_special_details
;
 Reflections were merged by SHELXL according to the crystal
 class for the calculation of statistics and refinement.
 
 _reflns_Friedel_fraction is defined as the number of unique
 Friedel pairs measured divided by the number that would be
 possible theoretically, ignoring centric projections and
 systematic absences.
;
 
_computing_data_collection              'Bruker APEX2'
_computing_cell_refinement              'SAINT V8.38A (Bruker AXS Inc., 2017)'
_computing_data_reduction               'SAINT V8.38A (Bruker AXS Inc., 2017)'
_computing_structure_solution           'SHELXT 2014/5 (Sheldrick, 2014)'
_computing_structure_refinement         'SHELXL-2018/3 (Sheldrick, 2018)'
_computing_molecular_graphics           'shelXle (C.B. Huebschle, rev 924)'
_computing_publication_material         'Bruker SHELXTL'
_refine_special_details           ?
_refine_ls_structure_factor_coef  Fsqd
_refine_ls_matrix_type            full
_refine_ls_weighting_scheme       calc
_refine_ls_weighting_details
'w=1/[\s^2^(Fo^2^)+(0.0214P)^2^+2.1422P] where P=(Fo^2^+2Fc^2^)/3'
_atom_sites_solution_primary            iterative
_atom_sites_solution_secondary    ?
_atom_sites_solution_hydrogens    geom
_refine_ls_hydrogen_treatment     constr
_refine_ls_extinction_method      none
_refine_ls_extinction_coef        .
_refine_ls_number_reflns          5437
_refine_ls_number_parameters      325
_refine_ls_number_restraints      0
_refine_ls_R_factor_all           0.0313
_refine_ls_R_factor_gt            0.0236
_refine_ls_wR_factor_ref          0.0648
_refine_ls_wR_factor_gt           0.0575
_refine_ls_goodness_of_fit_ref    1.161
_refine_ls_restrained_S_all       1.161
_refine_ls_shift/su_max           0.002
_refine_ls_shift/su_mean          0.000
 
loop_
 _atom_site_label
 _atom_site_type_symbol
 _atom_site_fract_x
 _atom_site_fract_y
 _atom_site_fract_z
 _atom_site_U_iso_or_equiv
 _atom_site_adp_type
 _atom_site_occupancy
 _atom_site_site_symmetry_order  
 _atom_site_calc_flag
 _atom_site_refinement_flags_posn
 _atom_site_refinement_flags_adp
 _atom_site_refinement_flags_occupancy
 _atom_site_disorder_assembly
 _atom_site_disorder_group
Br1 Br 0.56613(2) 0.55907(2) 0.79391(2) 0.02831(7) Uani 1 1 d . . . . .
Ge1 Ge 0.70860(2) 0.63159(2) 0.74973(2) 0.01655(6) Uani 1 1 d . . . . .
O1 O 0.93353(13) 0.57409(9) 0.75435(12) 0.0287(3) Uani 1 1 d . . . . .
O2 O 0.85886(14) 0.64910(9) 0.93471(10) 0.0283(3) Uani 1 1 d . . . . .
O3 O 0.51851(14) 0.65635(9) 0.58215(11) 0.0337(4) Uani 1 1 d . . . . .
C1 C 0.83300(17) 0.55032(12) 0.74099(14) 0.0203(4) Uani 1 1 d . . . . .
C2 C 0.80273(17) 0.69166(12) 0.87037(14) 0.0193(4) Uani 1 1 d . . . . .
C3 C 0.60659(18) 0.69033(12) 0.63031(14) 0.0220(4) Uani 1 1 d . . . . .
C4 C 0.80020(16) 0.46467(11) 0.73055(14) 0.0185(4) Uani 1 1 d . . . . .
C5 C 0.72610(17) 0.43556(11) 0.64291(14) 0.0196(4) Uani 1 1 d . . . . .
C6 C 0.69873(18) 0.35565(12) 0.63587(15) 0.0215(4) Uani 1 1 d . . . . .
H6 H 0.649465 0.335085 0.576529 0.026 Uiso 1 1 calc R U . . .
C7 C 0.74173(18) 0.30484(12) 0.71367(15) 0.0223(4) Uani 1 1 d . . . . .
C8 C 0.81270(18) 0.33575(12) 0.80005(15) 0.0248(4) Uani 1 1 d . . . . .
H8 H 0.841505 0.301462 0.853612 0.030 Uiso 1 1 calc R U . . .
C9 C 0.84304(17) 0.41535(12) 0.81073(15) 0.0224(4) Uani 1 1 d . . . . .
C10 C 0.6776(2) 0.48927(13) 0.55780(15) 0.0286(5) Uani 1 1 d . . . . .
H10A H 0.742561 0.521935 0.549114 0.043 Uiso 1 1 calc R U . . .
H10B H 0.615592 0.523421 0.568899 0.043 Uiso 1 1 calc R U . . .
H10C H 0.643080 0.457410 0.499979 0.043 Uiso 1 1 calc R U . . .
C11 C 0.7140(2) 0.21777(12) 0.70449(17) 0.0306(5) Uani 1 1 d . . . . .
H11A H 0.638845 0.209157 0.653144 0.046 Uiso 1 1 calc R U . . .
H11B H 0.706280 0.197799 0.765320 0.046 Uiso 1 1 calc R U . . .
H11C H 0.778959 0.189685 0.689029 0.046 Uiso 1 1 calc R U . . .
C12 C 0.9148(2) 0.44798(13) 0.90689(16) 0.0306(5) Uani 1 1 d . . . . .
H12A H 0.988675 0.471798 0.901464 0.046 Uiso 1 1 calc R U . . .
H12B H 0.934756 0.405159 0.954260 0.046 Uiso 1 1 calc R U . . .
H12C H 0.867697 0.488227 0.927515 0.046 Uiso 1 1 calc R U . . .
C13 C 0.81195(18) 0.77921(12) 0.87248(13) 0.0195(4) Uani 1 1 d . . . . .
C14 C 0.70911(18) 0.82579(12) 0.85582(13) 0.0216(4) Uani 1 1 d . . . . .
C15 C 0.7210(2) 0.90752(13) 0.85399(15) 0.0277(5) Uani 1 1 d . . . . .
H15 H 0.651807 0.939682 0.843708 0.033 Uiso 1 1 calc R U . . .
C16 C 0.8308(2) 0.94317(13) 0.86677(16) 0.0324(5) Uani 1 1 d . . . . .
C17 C 0.9312(2) 0.89569(14) 0.88328(16) 0.0320(5) Uani 1 1 d . . . . .
H17 H 1.006780 0.919855 0.891368 0.038 Uiso 1 1 calc R U . . .
C18 C 0.92511(19) 0.81377(13) 0.88842(14) 0.0254(4) Uani 1 1 d . . . . .
C19 C 0.58896(18) 0.79016(13) 0.84705(16) 0.0265(5) Uani 1 1 d . . . . .
H19A H 0.527576 0.831487 0.830096 0.040 Uiso 1 1 calc R U . . .
H19B H 0.590294 0.766216 0.908470 0.040 Uiso 1 1 calc R U . . .
H19C H 0.570593 0.749547 0.796861 0.040 Uiso 1 1 calc R U . . .
C20 C 0.8411(3) 1.03196(15) 0.8634(2) 0.0487(7) Uani 1 1 d . . . . .
H20A H 0.893240 1.046213 0.824762 0.073 Uiso 1 1 calc R U . . .
H20B H 0.875138 1.052423 0.928837 0.073 Uiso 1 1 calc R U . . .
H20C H 0.761527 1.054888 0.834561 0.073 Uiso 1 1 calc R U . . .
C21 C 1.0380(2) 0.76513(16) 0.90977(19) 0.0373(6) Uani 1 1 d . . . . .
H21A H 1.024454 0.719837 0.865963 0.056 Uiso 1 1 calc R U . . .
H21B H 1.059895 0.746211 0.976270 0.056 Uiso 1 1 calc R U . . .
H21C H 1.102915 0.797746 0.900940 0.056 Uiso 1 1 calc R U . . .
C22 C 0.63622(19) 0.77339(11) 0.61526(14) 0.0208(4) Uani 1 1 d . . . . .
C23 C 0.75425(19) 0.79512(12) 0.62403(14) 0.0222(4) Uani 1 1 d . . . . .
C24 C 0.7810(2) 0.87432(12) 0.61678(15) 0.0262(4) Uani 1 1 d . . . . .
H24 H 0.861095 0.889288 0.623124 0.031 Uiso 1 1 calc R U . . .
C25 C 0.6930(2) 0.93216(12) 0.60043(15) 0.0269(5) Uani 1 1 d . . . . .
C26 C 0.5767(2) 0.90921(12) 0.59066(14) 0.0245(4) Uani 1 1 d . . . . .
H26 H 0.516322 0.948623 0.579007 0.029 Uiso 1 1 calc R U . . .
C27 C 0.54466(19) 0.83098(12) 0.59718(13) 0.0220(4) Uani 1 1 d . . . . .
C28 C 0.85227(19) 0.73475(13) 0.63624(16) 0.0266(5) Uani 1 1 d . . . . .
H28A H 0.822087 0.690032 0.593062 0.040 Uiso 1 1 calc R U . . .
H28B H 0.878340 0.716083 0.702894 0.040 Uiso 1 1 calc R U . . .
H28C H 0.920112 0.758890 0.620705 0.040 Uiso 1 1 calc R U . . .
C29 C 0.7242(2) 1.01763(13) 0.59199(19) 0.0376(6) Uani 1 1 d . . . . .
H29A H 0.722794 1.028773 0.525787 0.056 Uiso 1 1 calc R U . . .
H29B H 0.804413 1.028352 0.635680 0.056 Uiso 1 1 calc R U . . .
H29C H 0.665827 1.051388 0.609010 0.056 Uiso 1 1 calc R U . . .
C30 C 0.41651(19) 0.81218(13) 0.58842(16) 0.0290(5) Uani 1 1 d . . . . .
H30A H 0.374999 0.794991 0.522672 0.043 Uiso 1 1 calc R U . . .
H30B H 0.377248 0.859447 0.603391 0.043 Uiso 1 1 calc R U . . .
H30C H 0.413722 0.769857 0.633497 0.043 Uiso 1 1 calc R U . . .
 
loop_
 _atom_site_aniso_label
 _atom_site_aniso_U_11
 _atom_site_aniso_U_22
 _atom_site_aniso_U_33
 _atom_site_aniso_U_23
 _atom_site_aniso_U_13
 _atom_site_aniso_U_12
Br1 0.02529(12) 0.02151(12) 0.04067(13) 0.00495(9) 0.01378(9) -0.00367(8)
Ge1 0.01697(11) 0.01209(11) 0.01930(11) 0.00195(7) 0.00358(8) 0.00035(7)
O1 0.0205(7) 0.0205(7) 0.0433(9) 0.0003(7) 0.0067(7) -0.0009(6)
O2 0.0337(8) 0.0248(8) 0.0220(7) 0.0043(6) 0.0020(6) 0.0056(6)
O3 0.0340(9) 0.0189(8) 0.0355(9) -0.0006(7) -0.0085(7) -0.0001(7)
C1 0.0194(10) 0.0183(10) 0.0210(10) 0.0002(8) 0.0030(8) 0.0021(8)
C2 0.0171(9) 0.0222(10) 0.0190(9) 0.0009(8) 0.0060(8) 0.0004(8)
C3 0.0240(10) 0.0175(10) 0.0217(10) -0.0003(8) 0.0027(8) 0.0045(8)
C4 0.0160(9) 0.0157(9) 0.0234(10) 0.0004(8) 0.0052(8) 0.0033(7)
C5 0.0192(9) 0.0174(10) 0.0219(10) 0.0010(8) 0.0058(8) 0.0034(7)
C6 0.0208(10) 0.0178(10) 0.0248(10) -0.0029(8) 0.0055(8) 0.0018(8)
C7 0.0215(10) 0.0151(10) 0.0312(11) 0.0004(8) 0.0093(8) 0.0033(8)
C8 0.0247(10) 0.0196(10) 0.0283(11) 0.0054(8) 0.0052(9) 0.0068(8)
C9 0.0194(10) 0.0194(10) 0.0255(10) 0.0007(8) 0.0024(8) 0.0046(8)
C10 0.0406(13) 0.0183(10) 0.0221(10) 0.0002(8) 0.0023(9) 0.0011(9)
C11 0.0363(12) 0.0154(10) 0.0393(13) 0.0011(9) 0.0104(10) 0.0010(9)
C12 0.0331(12) 0.0240(11) 0.0256(11) 0.0026(9) -0.0048(9) 0.0057(9)
C13 0.0232(10) 0.0193(10) 0.0148(9) -0.0006(7) 0.0037(8) -0.0009(8)
C14 0.0256(10) 0.0230(10) 0.0144(9) -0.0027(8) 0.0036(8) 0.0012(8)
C15 0.0392(12) 0.0212(11) 0.0213(10) -0.0020(8) 0.0072(9) 0.0058(9)
C16 0.0512(15) 0.0227(12) 0.0220(11) -0.0042(9) 0.0095(10) -0.0077(10)
C17 0.0366(13) 0.0319(12) 0.0271(11) -0.0037(10) 0.0093(10) -0.0151(10)
C18 0.0252(10) 0.0308(12) 0.0197(10) -0.0012(9) 0.0064(8) -0.0050(9)
C19 0.0231(10) 0.0302(12) 0.0266(11) -0.0043(9) 0.0083(9) 0.0036(9)
C20 0.079(2) 0.0234(13) 0.0448(15) -0.0020(11) 0.0196(15) -0.0105(13)
C21 0.0199(11) 0.0467(15) 0.0435(14) 0.0018(12) 0.0068(10) -0.0045(10)
C22 0.0308(11) 0.0147(9) 0.0150(9) 0.0004(7) 0.0040(8) 0.0038(8)
C23 0.0318(11) 0.0190(10) 0.0172(9) 0.0022(8) 0.0093(8) 0.0038(8)
C24 0.0333(12) 0.0228(11) 0.0242(10) 0.0022(8) 0.0114(9) -0.0006(9)
C25 0.0419(13) 0.0180(10) 0.0228(10) 0.0016(8) 0.0129(9) 0.0027(9)
C26 0.0370(12) 0.0167(10) 0.0199(10) 0.0010(8) 0.0087(9) 0.0085(9)
C27 0.0305(11) 0.0200(10) 0.0147(9) 0.0004(8) 0.0056(8) 0.0043(8)
C28 0.0313(11) 0.0225(11) 0.0290(11) 0.0058(9) 0.0138(9) 0.0048(9)
C29 0.0502(15) 0.0173(11) 0.0469(14) 0.0039(10) 0.0172(12) -0.0001(10)
C30 0.0308(11) 0.0229(11) 0.0310(11) 0.0037(9) 0.0058(9) 0.0064(9)
 
_geom_special_details
;
 All esds (except the esd in the dihedral angle between two l.s. planes)
 are estimated using the full covariance matrix.  The cell esds are taken
 into account individually in the estimation of esds in distances, angles
 and torsion angles; correlations between esds in cell parameters are only
 used when they are defined by crystal symmetry.  An approximate (isotropic)
 treatment of cell esds is used for estimating esds involving l.s. planes.
;
 
loop_
 _geom_bond_atom_site_label_1
 _geom_bond_atom_site_label_2
 _geom_bond_distance
 _geom_bond_site_symmetry_2
 _geom_bond_publ_flag
Br1 Ge1 2.3164(3) . ?
Ge1 C1 2.037(2) . ?
Ge1 C2 2.044(2) . ?
Ge1 C3 2.049(2) . ?
O1 C1 1.204(2) . ?
O2 C2 1.208(2) . ?
O3 C3 1.205(3) . ?
C1 C4 1.496(3) . ?
C2 C13 1.485(3) . ?
C3 C22 1.480(3) . ?
C4 C5 1.401(3) . ?
C4 C9 1.401(3) . ?
C5 C6 1.386(3) . ?
C5 C10 1.505(3) . ?
C6 C7 1.392(3) . ?
C6 H6 0.9500 . ?
C7 C8 1.386(3) . ?
C7 C11 1.506(3) . ?
C8 C9 1.390(3) . ?
C8 H8 0.9500 . ?
C9 C12 1.506(3) . ?
C10 H10A 0.9800 . ?
C10 H10B 0.9800 . ?
C10 H10C 0.9800 . ?
C11 H11A 0.9800 . ?
C11 H11B 0.9800 . ?
C11 H11C 0.9800 . ?
C12 H12A 0.9800 . ?
C12 H12B 0.9800 . ?
C12 H12C 0.9800 . ?
C13 C14 1.399(3) . ?
C13 C18 1.404(3) . ?
C14 C15 1.391(3) . ?
C14 C19 1.502(3) . ?
C15 C16 1.383(3) . ?
C15 H15 0.9500 . ?
C16 C17 1.385(4) . ?
C16 C20 1.509(3) . ?
C17 C18 1.391(3) . ?
C17 H17 0.9500 . ?
C18 C21 1.509(3) . ?
C19 H19A 0.9800 . ?
C19 H19B 0.9800 . ?
C19 H19C 0.9800 . ?
C20 H20A 0.9800 . ?
C20 H20B 0.9800 . ?
C20 H20C 0.9800 . ?
C21 H21A 0.9800 . ?
C21 H21B 0.9800 . ?
C21 H21C 0.9800 . ?
C22 C23 1.400(3) . ?
C22 C27 1.414(3) . ?
C23 C24 1.388(3) . ?
C23 C28 1.507(3) . ?
C24 C25 1.389(3) . ?
C24 H24 0.9500 . ?
C25 C26 1.383(3) . ?
C25 C29 1.506(3) . ?
C26 C27 1.387(3) . ?
C26 H26 0.9500 . ?
C27 C30 1.503(3) . ?
C28 H28A 0.9800 . ?
C28 H28B 0.9800 . ?
C28 H28C 0.9800 . ?
C29 H29A 0.9800 . ?
C29 H29B 0.9800 . ?
C29 H29C 0.9800 . ?
C30 H30A 0.9800 . ?
C30 H30B 0.9800 . ?
C30 H30C 0.9800 . ?
 
loop_
 _geom_angle_atom_site_label_1
 _geom_angle_atom_site_label_2
 _geom_angle_atom_site_label_3
 _geom_angle
 _geom_angle_site_symmetry_1
 _geom_angle_site_symmetry_3
 _geom_angle_publ_flag
C1 Ge1 C2 100.36(8) . . ?
C1 Ge1 C3 121.26(8) . . ?
C2 Ge1 C3 121.07(8) . . ?
C1 Ge1 Br1 104.49(6) . . ?
C2 Ge1 Br1 105.68(5) . . ?
C3 Ge1 Br1 102.11(6) . . ?
O1 C1 C4 123.30(18) . . ?
O1 C1 Ge1 116.67(15) . . ?
C4 C1 Ge1 119.60(13) . . ?
O2 C2 C13 124.01(18) . . ?
O2 C2 Ge1 113.49(15) . . ?
C13 C2 Ge1 122.07(13) . . ?
O3 C3 C22 124.39(18) . . ?
O3 C3 Ge1 116.20(15) . . ?
C22 C3 Ge1 118.97(14) . . ?
C5 C4 C9 121.35(18) . . ?
C5 C4 C1 120.21(17) . . ?
C9 C4 C1 118.43(17) . . ?
C6 C5 C4 118.45(18) . . ?
C6 C5 C10 120.44(18) . . ?
C4 C5 C10 121.11(18) . . ?
C5 C6 C7 121.56(19) . . ?
C5 C6 H6 119.2 . . ?
C7 C6 H6 119.2 . . ?
C8 C7 C6 118.62(19) . . ?
C8 C7 C11 120.27(19) . . ?
C6 C7 C11 121.11(19) . . ?
C7 C8 C9 122.04(19) . . ?
C7 C8 H8 119.0 . . ?
C9 C8 H8 119.0 . . ?
C8 C9 C4 117.95(18) . . ?
C8 C9 C12 120.77(19) . . ?
C4 C9 C12 121.22(18) . . ?
C5 C10 H10A 109.5 . . ?
C5 C10 H10B 109.5 . . ?
H10A C10 H10B 109.5 . . ?
C5 C10 H10C 109.5 . . ?
H10A C10 H10C 109.5 . . ?
H10B C10 H10C 109.5 . . ?
C7 C11 H11A 109.5 . . ?
C7 C11 H11B 109.5 . . ?
H11A C11 H11B 109.5 . . ?
C7 C11 H11C 109.5 . . ?
H11A C11 H11C 109.5 . . ?
H11B C11 H11C 109.5 . . ?
C9 C12 H12A 109.5 . . ?
C9 C12 H12B 109.5 . . ?
H12A C12 H12B 109.5 . . ?
C9 C12 H12C 109.5 . . ?
H12A C12 H12C 109.5 . . ?
H12B C12 H12C 109.5 . . ?
C14 C13 C18 121.05(19) . . ?
C14 C13 C2 120.34(18) . . ?
C18 C13 C2 118.58(18) . . ?
C15 C14 C13 118.54(19) . . ?
C15 C14 C19 119.61(19) . . ?
C13 C14 C19 121.71(19) . . ?
C16 C15 C14 121.7(2) . . ?
C16 C15 H15 119.2 . . ?
C14 C15 H15 119.2 . . ?
C15 C16 C17 118.6(2) . . ?
C15 C16 C20 120.7(2) . . ?
C17 C16 C20 120.8(2) . . ?
C16 C17 C18 122.2(2) . . ?
C16 C17 H17 118.9 . . ?
C18 C17 H17 118.9 . . ?
C17 C18 C13 117.9(2) . . ?
C17 C18 C21 119.9(2) . . ?
C13 C18 C21 122.2(2) . . ?
C14 C19 H19A 109.5 . . ?
C14 C19 H19B 109.5 . . ?
H19A C19 H19B 109.5 . . ?
C14 C19 H19C 109.5 . . ?
H19A C19 H19C 109.5 . . ?
H19B C19 H19C 109.5 . . ?
C16 C20 H20A 109.5 . . ?
C16 C20 H20B 109.5 . . ?
H20A C20 H20B 109.5 . . ?
C16 C20 H20C 109.5 . . ?
H20A C20 H20C 109.5 . . ?
H20B C20 H20C 109.5 . . ?
C18 C21 H21A 109.5 . . ?
C18 C21 H21B 109.5 . . ?
H21A C21 H21B 109.5 . . ?
C18 C21 H21C 109.5 . . ?
H21A C21 H21C 109.5 . . ?
H21B C21 H21C 109.5 . . ?
C23 C22 C27 120.63(18) . . ?
C23 C22 C3 120.39(18) . . ?
C27 C22 C3 118.89(19) . . ?
C24 C23 C22 119.11(19) . . ?
C24 C23 C28 118.81(19) . . ?
C22 C23 C28 122.01(18) . . ?
C23 C24 C25 121.4(2) . . ?
C23 C24 H24 119.3 . . ?
C25 C24 H24 119.3 . . ?
C26 C25 C24 118.5(2) . . ?
C26 C25 C29 121.2(2) . . ?
C24 C25 C29 120.3(2) . . ?
C25 C26 C27 122.68(19) . . ?
C25 C26 H26 118.7 . . ?
C27 C26 H26 118.7 . . ?
C26 C27 C22 117.67(19) . . ?
C26 C27 C30 118.74(19) . . ?
C22 C27 C30 123.56(19) . . ?
C23 C28 H28A 109.5 . . ?
C23 C28 H28B 109.5 . . ?
H28A C28 H28B 109.5 . . ?
C23 C28 H28C 109.5 . . ?
H28A C28 H28C 109.5 . . ?
H28B C28 H28C 109.5 . . ?
C25 C29 H29A 109.5 . . ?
C25 C29 H29B 109.5 . . ?
H29A C29 H29B 109.5 . . ?
C25 C29 H29C 109.5 . . ?
H29A C29 H29C 109.5 . . ?
H29B C29 H29C 109.5 . . ?
C27 C30 H30A 109.5 . . ?
C27 C30 H30B 109.5 . . ?
H30A C30 H30B 109.5 . . ?
C27 C30 H30C 109.5 . . ?
H30A C30 H30C 109.5 . . ?
H30B C30 H30C 109.5 . . ?
 
loop_
 _geom_torsion_atom_site_label_1
 _geom_torsion_atom_site_label_2
 _geom_torsion_atom_site_label_3
 _geom_torsion_atom_site_label_4
 _geom_torsion
 _geom_torsion_site_symmetry_1
 _geom_torsion_site_symmetry_2
 _geom_torsion_site_symmetry_3
 _geom_torsion_site_symmetry_4
 _geom_torsion_publ_flag
O1 C1 C4 C5 -114.1(2) . . . . ?
Ge1 C1 C4 C5 73.6(2) . . . . ?
O1 C1 C4 C9 67.3(3) . . . . ?
Ge1 C1 C4 C9 -104.93(18) . . . . ?
C9 C4 C5 C6 -2.1(3) . . . . ?
C1 C4 C5 C6 179.38(18) . . . . ?
C9 C4 C5 C10 178.30(19) . . . . ?
C1 C4 C5 C10 -0.2(3) . . . . ?
C4 C5 C6 C7 0.9(3) . . . . ?
C10 C5 C6 C7 -179.54(19) . . . . ?
C5 C6 C7 C8 0.5(3) . . . . ?
C5 C6 C7 C11 -178.41(19) . . . . ?
C6 C7 C8 C9 -0.7(3) . . . . ?
C11 C7 C8 C9 178.2(2) . . . . ?
C7 C8 C9 C4 -0.4(3) . . . . ?
C7 C8 C9 C12 176.7(2) . . . . ?
C5 C4 C9 C8 1.9(3) . . . . ?
C1 C4 C9 C8 -179.56(18) . . . . ?
C5 C4 C9 C12 -175.24(19) . . . . ?
C1 C4 C9 C12 3.3(3) . . . . ?
O2 C2 C13 C14 -126.6(2) . . . . ?
Ge1 C2 C13 C14 61.4(2) . . . . ?
O2 C2 C13 C18 55.4(3) . . . . ?
Ge1 C2 C13 C18 -116.57(18) . . . . ?
C18 C13 C14 C15 0.9(3) . . . . ?
C2 C13 C14 C15 -177.05(18) . . . . ?
C18 C13 C14 C19 -174.67(18) . . . . ?
C2 C13 C14 C19 7.4(3) . . . . ?
C13 C14 C15 C16 1.0(3) . . . . ?
C19 C14 C15 C16 176.61(19) . . . . ?
C14 C15 C16 C17 -1.0(3) . . . . ?
C14 C15 C16 C20 179.4(2) . . . . ?
C15 C16 C17 C18 -0.7(3) . . . . ?
C20 C16 C17 C18 178.9(2) . . . . ?
C16 C17 C18 C13 2.5(3) . . . . ?
C16 C17 C18 C21 -178.0(2) . . . . ?
C14 C13 C18 C17 -2.5(3) . . . . ?
C2 C13 C18 C17 175.43(18) . . . . ?
C14 C13 C18 C21 177.97(19) . . . . ?
C2 C13 C18 C21 -4.1(3) . . . . ?
O3 C3 C22 C23 -139.6(2) . . . . ?
Ge1 C3 C22 C23 48.3(2) . . . . ?
O3 C3 C22 C27 43.9(3) . . . . ?
Ge1 C3 C22 C27 -128.22(17) . . . . ?
C27 C22 C23 C24 1.4(3) . . . . ?
C3 C22 C23 C24 -175.13(18) . . . . ?
C27 C22 C23 C28 -175.55(18) . . . . ?
C3 C22 C23 C28 7.9(3) . . . . ?
C22 C23 C24 C25 -0.4(3) . . . . ?
C28 C23 C24 C25 176.60(19) . . . . ?
C23 C24 C25 C26 -0.5(3) . . . . ?
C23 C24 C25 C29 -179.5(2) . . . . ?
C24 C25 C26 C27 0.5(3) . . . . ?
C29 C25 C26 C27 179.4(2) . . . . ?
C25 C26 C27 C22 0.5(3) . . . . ?
C25 C26 C27 C30 178.23(19) . . . . ?
C23 C22 C27 C26 -1.4(3) . . . . ?
C3 C22 C27 C26 175.18(18) . . . . ?
C23 C22 C27 C30 -179.03(19) . . . . ?
C3 C22 C27 C30 -2.5(3) . . . . ?
 
_refine_diff_density_max    0.376
_refine_diff_density_min   -0.347
_refine_diff_density_rms    0.058

_shelx_res_file
;
TITL AT1094_a.res in P2(1)/c
    AT1094_a.res
    created by SHELXL-2018/3 at 11:32:10 on 02-Oct-2020
REM Old TITL AT1094 in P2(1)/c
REM SHELXT solution in P2(1)/c
REM R1 0.101, Rweak 0.005, Alpha 0.034, Orientation as input
REM Formula found by SHELXT: C30 Br2 O3
CELL 0.71073 11.7256 16.9232 14.6024 90 107.624 90
ZERR 4 0.0007 0.0009 0.001 0 0.005 0
LATT 1
SYMM -X,0.5+Y,0.5-Z
SFAC C H Br Ge O
UNIT 120 132 4 4 12

L.S. 10
PLAN  7
SIZE 0.09 0.14 0.25
TEMP -173.11
CONF
BOND $H
LIST 6
HTAB
MORE -1
fmap 2
acta
OMIT -3 52
OMIT 1 0 0
OMIT 3 3 9
OMIT -6 12 3
OMIT 0 8 0

WGHT    0.021400    2.142200
FVAR       0.33621
BR1   3    0.566133    0.559068    0.793914    11.00000    0.02529    0.02151 =
         0.04067    0.00495    0.01378   -0.00367
GE1   4    0.708600    0.631587    0.749730    11.00000    0.01697    0.01209 =
         0.01930    0.00195    0.00358    0.00035
O1    5    0.933529    0.574085    0.754352    11.00000    0.02046    0.02048 =
         0.04326    0.00031    0.00673   -0.00089
O2    5    0.858862    0.649104    0.934714    11.00000    0.03366    0.02482 =
         0.02201    0.00426    0.00202    0.00564
O3    5    0.518510    0.656347    0.582147    11.00000    0.03401    0.01890 =
         0.03549   -0.00064   -0.00845   -0.00015
C1    1    0.832998    0.550324    0.740989    11.00000    0.01945    0.01832 =
         0.02103    0.00022    0.00299    0.00206
C2    1    0.802730    0.691662    0.870371    11.00000    0.01709    0.02216 =
         0.01899    0.00086    0.00603    0.00043
C3    1    0.606586    0.690332    0.630307    11.00000    0.02402    0.01751 =
         0.02169   -0.00029    0.00274    0.00451
C4    1    0.800204    0.464667    0.730552    11.00000    0.01595    0.01573 =
         0.02340    0.00037    0.00518    0.00325
C5    1    0.726100    0.435555    0.642906    11.00000    0.01922    0.01740 =
         0.02190    0.00102    0.00584    0.00341
C6    1    0.698734    0.355650    0.635866    11.00000    0.02081    0.01781 =
         0.02481   -0.00285    0.00549    0.00179
AFIX  43
H6    2    0.649465    0.335085    0.576529    11.00000   -1.20000
AFIX   0
C7    1    0.741732    0.304845    0.713671    11.00000    0.02151    0.01512 =
         0.03116    0.00043    0.00927    0.00332
C8    1    0.812704    0.335751    0.800052    11.00000    0.02466    0.01960 =
         0.02834    0.00539    0.00522    0.00676
AFIX  43
H8    2    0.841505    0.301462    0.853612    11.00000   -1.20000
AFIX   0
C9    1    0.843037    0.415353    0.810735    11.00000    0.01937    0.01942 =
         0.02547    0.00069    0.00238    0.00458
C10   1    0.677602    0.489266    0.557799    11.00000    0.04060    0.01834 =
         0.02211    0.00020    0.00226    0.00111
AFIX 137
H10A  2    0.742561    0.521935    0.549114    11.00000   -1.50000
H10B  2    0.615592    0.523421    0.568899    11.00000   -1.50000
H10C  2    0.643080    0.457410    0.499979    11.00000   -1.50000
AFIX   0
C11   1    0.714035    0.217766    0.704489    11.00000    0.03632    0.01537 =
         0.03931    0.00106    0.01041    0.00101
AFIX 137
H11A  2    0.638845    0.209157    0.653144    11.00000   -1.50000
H11B  2    0.706280    0.197799    0.765320    11.00000   -1.50000
H11C  2    0.778959    0.189685    0.689029    11.00000   -1.50000
AFIX   0
C12   1    0.914812    0.447985    0.906894    11.00000    0.03311    0.02400 =
         0.02559    0.00255   -0.00483    0.00572
AFIX 137
H12A  2    0.988675    0.471798    0.901464    11.00000   -1.50000
H12B  2    0.934756    0.405159    0.954260    11.00000   -1.50000
H12C  2    0.867697    0.488227    0.927515    11.00000   -1.50000
AFIX   0
C13   1    0.811947    0.779205    0.872485    11.00000    0.02320    0.01928 =
         0.01475   -0.00062    0.00367   -0.00088
C14   1    0.709107    0.825788    0.855816    11.00000    0.02563    0.02300 =
         0.01440   -0.00270    0.00362    0.00121
C15   1    0.720963    0.907525    0.853994    11.00000    0.03924    0.02118 =
         0.02126   -0.00197    0.00719    0.00583
AFIX  43
H15   2    0.651807    0.939682    0.843708    11.00000   -1.20000
AFIX   0
C16   1    0.830830    0.943169    0.866773    11.00000    0.05123    0.02274 =
         0.02205   -0.00424    0.00946   -0.00773
C17   1    0.931233    0.895695    0.883284    11.00000    0.03660    0.03192 =
         0.02714   -0.00370    0.00926   -0.01512
AFIX  43
H17   2    1.006780    0.919855    0.891368    11.00000   -1.20000
AFIX   0
C18   1    0.925107    0.813773    0.888422    11.00000    0.02519    0.03084 =
         0.01973   -0.00119    0.00636   -0.00500
C19   1    0.588956    0.790165    0.847049    11.00000    0.02314    0.03022 =
         0.02657   -0.00431    0.00834    0.00365
AFIX 137
H19A  2    0.527576    0.831487    0.830096    11.00000   -1.50000
H19B  2    0.590294    0.766216    0.908470    11.00000   -1.50000
H19C  2    0.570593    0.749547    0.796861    11.00000   -1.50000
AFIX   0
C20   1    0.841083    1.031959    0.863441    11.00000    0.07871    0.02338 =
         0.04478   -0.00197    0.01963   -0.01045
AFIX 137
H20A  2    0.893240    1.046213    0.824762    11.00000   -1.50000
H20B  2    0.875138    1.052423    0.928837    11.00000   -1.50000
H20C  2    0.761527    1.054888    0.834561    11.00000   -1.50000
AFIX   0
C21   1    1.037984    0.765129    0.909769    11.00000    0.01991    0.04672 =
         0.04346    0.00182    0.00682   -0.00447
AFIX 137
H21A  2    1.024454    0.719837    0.865963    11.00000   -1.50000
H21B  2    1.059895    0.746211    0.976270    11.00000   -1.50000
H21C  2    1.102915    0.797746    0.900940    11.00000   -1.50000
AFIX   0
C22   1    0.636216    0.773390    0.615263    11.00000    0.03083    0.01473 =
         0.01495    0.00037    0.00396    0.00382
C23   1    0.754254    0.795118    0.624029    11.00000    0.03178    0.01902 =
         0.01722    0.00222    0.00934    0.00376
C24   1    0.780980    0.874320    0.616775    11.00000    0.03325    0.02285 =
         0.02424    0.00219    0.01144   -0.00060
AFIX  43
H24   2    0.861095    0.889288    0.623124    11.00000   -1.20000
AFIX   0
C25   1    0.693049    0.932157    0.600428    11.00000    0.04193    0.01801 =
         0.02278    0.00163    0.01292    0.00268
C26   1    0.576718    0.909206    0.590657    11.00000    0.03699    0.01672 =
         0.01994    0.00098    0.00866    0.00848
AFIX  43
H26   2    0.516322    0.948623    0.579007    11.00000   -1.20000
AFIX   0
C27   1    0.544664    0.830981    0.597176    11.00000    0.03053    0.01995 =
         0.01465    0.00039    0.00559    0.00429
C28   1    0.852272    0.734750    0.636241    11.00000    0.03134    0.02248 =
         0.02905    0.00576    0.01376    0.00484
AFIX 137
H28A  2    0.822087    0.690032    0.593062    11.00000   -1.50000
H28B  2    0.878340    0.716083    0.702894    11.00000   -1.50000
H28C  2    0.920112    0.758890    0.620705    11.00000   -1.50000
AFIX   0
C29   1    0.724246    1.017633    0.591989    11.00000    0.05017    0.01730 =
         0.04692    0.00388    0.01719   -0.00012
AFIX 137
H29A  2    0.722794    1.028773    0.525787    11.00000   -1.50000
H29B  2    0.804413    1.028352    0.635680    11.00000   -1.50000
H29C  2    0.665827    1.051388    0.609010    11.00000   -1.50000
AFIX   0
C30   1    0.416508    0.812183    0.588422    11.00000    0.03078    0.02287 =
         0.03100    0.00369    0.00584    0.00635
AFIX 137
H30A  2    0.374999    0.794991    0.522672    11.00000   -1.50000
H30B  2    0.377248    0.859447    0.603391    11.00000   -1.50000
H30C  2    0.413722    0.769857    0.633497    11.00000   -1.50000
AFIX   0
HKLF 4


REM  AT1094_a.res in P2(1)/c
REM wR2 = 0.064840, GooF = S = 1.16116, Restrained GooF = 1.16116 for all data
REM R1 = 0.023585 for 4840 Fo > 4sig(Fo) and 0.031292 for all 5437 data
REM 325 parameters refined using 0 restraints

END

WGHT      0.0214      2.1422

REM No hydrogen bonds found for HTAB generation

REM Highest difference peak  0.376,  deepest hole -0.347,  1-sigma level  0.058
Q1    1   0.6455  0.5544  0.7778  11.00000  0.05    0.38
Q2    1   0.7843  0.6066  0.7355  11.00000  0.05    0.35
Q3    1   0.4967  0.5742  0.8232  11.00000  0.05    0.35
Q4    1   0.6266  0.6220  0.7522  11.00000  0.05    0.33
Q5    1   0.8080  0.7366  0.8742  11.00000  0.05    0.32
Q6    1   0.7708  0.6719  0.8241  11.00000  0.05    0.31
Q7    1   0.8164  0.5015  0.7381  11.00000  0.05    0.31
;
_shelx_res_checksum   23384

_shelx_hkl_file
;
   1   0   0  986.20  122.19
   1   0   0  933.91  122.09
  -1   0   0  982.20  122.19
  -1   0   0  805.72  122.09
  -1   0   0  819.02  122.09
   1   0   0 1005.90  122.19
   2   0   0 3464.05  424.96
   2   0   0 3137.69  425.96
  -2   0   0 2827.82  424.66
  -2   0   0 3303.27  424.56
  -2   0   0 2991.50  424.66
  -2   0   0 3097.09  424.86
  -2   0   0 3327.07  426.26
   2   0   0 2904.31  424.86
   2   0   0 3115.59  424.76
   2   0   0 2916.31  424.86
   2   0   0 2920.01  424.86
   2   0   0 3532.95  424.76
   2   0   0 3508.15  424.56
   2   0   0 3211.58  425.36
   2   0   0 2916.61  425.46
   2   0   0 3362.56  424.76
   2   0   0 3070.29  424.76
   2   0   0 3135.99  424.76
  -2   0   0 3364.06  424.86
  -2   0   0 3363.36  425.66
  -2   0   0 3697.13  424.76
  -2   0   0 3042.10  425.46
  -2   0   0 3042.10  424.66
  -2   0   0 3019.90  424.86
  -2   0   0 3071.59  424.76
  -2   0   0 3227.58  424.96
  -2   0   0 3289.87  424.86
  -2   0   0 3513.75  424.76
  -2   0   0 3406.76  424.66
  -2   0   0 3051.79  424.56
  -2   0   0 3213.18  424.66
   2   0   0 3035.70  424.76
   2   0   0 3474.05  425.76
   2   0   0 2891.41  424.86
   2   0   0 3249.38  425.66
   2   0   0 3426.26  424.66
  -2   0   0 3663.03  424.66
   2   0   0 3080.19  424.56
   3   0   0   68.09    9.30
   3   0   0   68.89    9.00
  -3   0   0   78.09    8.80
  -3   0   0   61.19    9.50
   3   0   0   55.29    9.10
   3   0   0   63.59    9.00
   3   0   0   63.09    8.80
   3   0   0   67.79    9.60
   3   0   0   61.59    9.70
   3   0   0   62.09    9.40
   3   0   0   63.99    9.80
   3   0   0   59.89    9.60
  -3   0   0   60.99    9.30
  -3   0   0   66.69    9.90
  -3   0   0   57.49    9.50
  -3   0   0   70.99    8.80
  -3   0   0   70.09    8.90
  -3   0   0   62.39    9.00
   3   0   0   63.69    8.80
   3   0   0   68.59    8.90
  -3   0   0   53.89    9.10
  -3   0   0   61.49    8.80
  -3   0   0   53.29    8.90
  -3   0   0   57.39    9.10
  -3   0   0   65.79    8.80
  -3   0   0   61.19    9.60
  -3   0   0   66.89    8.90
  -3   0   0   61.59    9.60
  -3   0   0   71.59    8.70
  -3   0   0   52.19    8.70
  -3   0   0   63.39    9.10
   3   0   0   63.69    8.90
   3   0   0   59.69    9.20
   3   0   0   60.69    9.00
   3   0   0   59.69    9.40
   3   0   0   70.89    9.00
   3   0   0   61.79    8.80
  -3   0   0   70.99    9.10
  -3   0   0   51.29    9.20
   3   0   0   69.99    9.10
  -4   0   0  120.49   15.40
  -4   0   0  101.99   15.50
   4   0   0  119.79   15.60
   4   0   0  101.39   16.20
   4   0   0  117.69   16.10
   4   0   0  100.49   16.50
   4   0   0  117.49   15.40
  -4   0   0  107.49   15.60
  -4   0   0  126.49   15.30
  -4   0   0  127.79   16.00
  -4   0   0  119.09   15.80
  -4   0   0  101.99   16.00
   4   0   0  127.59   15.80
   4   0   0  122.29   16.20
  -4   0   0  110.59   15.70
  -4   0   0  112.59   16.30
  -4   0   0   89.69   15.90
  -4   0   0  108.19   16.30
  -4   0   0  133.89   15.40
  -4   0   0  114.69   15.50
  -4   0   0   93.79   15.30
   4   0   0  111.09   15.40
  -4   0   0  116.89   15.60
   4   0   0   98.79   15.30
   4   0   0  104.19   15.80
   4   0   0  107.09   15.60
   4   0   0  111.79   15.40
   4   0   0  130.29   16.60
   4   0   0  110.19   15.90
   4   0   0  111.49   15.60
  -4   0   0   86.79   15.60
   4   0   0  129.49   15.70
  -4   0   0  136.69   15.30
   4   0   0  113.29   15.80
  -4   0   0   94.29   15.70
  -4   0   0  109.19   15.30
  -4   0   0  106.29   16.20
   4   0   0  120.79   15.50
   5   0   0  340.17   40.50
   5   0   0  315.47   40.70
  -5   0   0  284.17   40.50
  -5   0   0  249.68   40.60
   5   0   0  337.47   40.60
  -5   0   0  265.87   41.00
  -5   0   0  304.37   40.50
  -5   0   0  333.47   40.20
   5   0   0  295.57   40.30
  -5   0   0  307.27   40.30
  -5   0   0  280.17   40.20
  -5   0   0  292.57   40.60
  -5   0   0  312.77   40.10
  -5   0   0  294.07   40.70
  -5   0   0  317.87   40.60
  -5   0   0  284.67   41.00
  -5   0   0  301.57   41.30
  -5   0   0  293.37   40.20
   5   0   0  298.37   40.40
   5   0   0  266.07   40.20
   5   0   0  346.07   41.50
   5   0   0  292.47   40.30
   5   0   0  303.77   40.80
   5   0   0  270.37   40.70
   5   0   0  319.67   41.10
   5   0   0  313.87   41.40
   5   0   0  301.97   41.00
   5   0   0  279.77   41.50
   5   0   0  305.27   40.30
  -5   0   0  318.77   40.30
   5   0   0  295.97   40.50
  -5   0   0  313.47   40.50
  -5   0   0  310.77   41.00
  -5   0   0  265.97   41.20
  -5   0   0  305.67   40.40
   5   0   0  289.37   40.30
  -6   0   0  696.13   90.89
  -6   0   0  622.54   91.39
  -6   0   0  753.52   90.69
  -6   0   0  680.83   90.79
  -6   0   0  669.93   90.79
   6   0   0  715.53   90.59
   6   0   0  719.93   90.79
   6   0   0  725.83   90.89
   6   0   0  667.63   90.99
   6   0   0  664.23   90.59
   6   0   0  708.53   91.29
   6   0   0  709.43   90.79
   6   0   0  645.94   90.49
   6   0   0  754.12   91.89
  -6   0   0  669.03   91.39
  -6   0   0  610.94   91.59
  -6   0   0  644.54   90.99
  -6   0   0  712.83   90.69
  -6   0   0  626.04   91.59
   6   0   0  659.03   91.79
  -6   0   0  639.74   90.89
   6   0   0  686.63   91.29
  -6   0   0  642.64   90.99
  -6   0   0  676.13   90.69
  -6   0   0  665.93   92.19
   6   0   0  645.94   90.69
   6   0   0  648.74   91.19
  -6   0   0  698.13   90.49
  -6   0   0  708.63   91.19
   6   0   0  637.74   90.89
   6   0   0  589.04   91.79
  -6   0   0  762.92   90.49
   6   0   0  752.12   91.69
  -7   0   0 3569.74  451.55
   7   0   0 3313.57  450.95
  -7   0   0 3498.55  450.95
  -7   0   0 3232.08  451.25
  -7   0   0 3681.83  450.95
  -7   0   0 3563.64  450.75
   7   0   0 3343.87  452.15
   7   0   0 3567.74  452.65
   7   0   0 3602.74  450.95
  -7   0   0 2925.01  451.25
   7   0   0 3519.65  451.05
  -7   0   0 2968.10  451.85
   7   0   0 3171.68  450.85
   7   0   0 3494.65  451.65
   7   0   0 3845.22  451.15
   7   0   0 3279.87  450.85
  -7   0   0 3530.05  451.15
  -7   0   0 3379.96  451.05
  -7   0   0 3388.16  451.15
  -7   0   0 3138.49  451.65
  -7   0   0 3006.80  451.85
   7   0   0 3540.25  451.45
   7   0   0 3303.27  451.25
  -7   0   0 3567.24  451.25
   7   0   0 3365.66  451.55
  -7   0   0 3648.73  450.75
  -7   0   0 2969.50  451.65
   7   0   0 3273.57  451.55
   7   0   0 3978.50  452.05
   8   0   0 2370.76  320.97
  -8   0   0 2342.17  321.27
  -8   0   0 2234.18  321.47
  -8   0   0 2159.78  321.97
   8   0   0 2309.37  320.97
  -8   0   0 2752.02  320.97
  -8   0   0 2300.27  321.97
   8   0   0 2733.23  321.77
  -8   0   0 2646.04  321.47
  -8   0   0 2087.19  321.37
   8   0   0 2494.75  322.67
   8   0   0 2499.55  323.17
  -8   0   0 2070.79  322.17
  -8   0   0 2458.95  321.07
   8   0   0 2569.74  321.27
   8   0   0 2667.83  321.07
  -8   0   0 2399.06  321.37
   8   0   0 2626.94  321.97
  -8   0   0 2402.96  321.17
  -8   0   0 2135.79  322.27
   8   0   0 2330.07  321.77
  -8   0   0 2639.74  321.17
  -8   0   0 2683.33  321.87
  -8   0   0 2483.65  320.77
   8   0   0 2313.57  321.47
   8   0   0 2273.97  321.77
   8   0   0 2357.16  321.07
   9   0   0  372.96   50.89
  -9   0   0  363.36   52.39
   9   0   0  422.06   52.89
  -9   0   0  405.66   52.19
  -9   0   0  356.66   51.49
  -9   0   0  374.36   50.99
  -9   0   0  325.17   52.99
   9   0   0  346.87   51.49
  -9   0   0  370.16   50.89
   9   0   0  347.97   53.89
   9   0   0  353.66   53.09
   9   0   0  460.85   53.69
   9   0   0  366.16   51.19
   9   0   0  424.16   52.39
   9   0   0  372.66   50.79
   9   0   0  363.16   51.19
   9   0   0  349.47   51.99
   9   0   0  461.15   50.99
  -9   0   0  354.56   52.49
  -9   0   0  339.47   52.99
  -9   0   0  391.96   51.59
   9   0   0  369.56   52.19
  -9   0   0  372.76   51.29
   9   0   0  368.56   52.29
   9   0   0  424.26   51.39
  -9   0   0  305.37   51.39
  -9   0   0  337.67   51.49
  -9   0   0  402.06   50.69
   9   0   0  408.46   51.19
  -9   0   0  364.16   51.39
  10   0   0   77.49   14.20
 -10   0   0   87.79   16.10
 -10   0   0   85.79   15.30
 -10   0   0   83.79   16.60
 -10   0   0   68.09   18.10
  10   0   0   79.09   14.10
  10   0   0   97.89   16.40
  10   0   0  104.19   16.40
  10   0   0   70.79   14.90
 -10   0   0   85.59   16.60
 -10   0   0   73.49   15.20
  10   0   0  109.99   14.20
 -10   0   0   85.69   13.80
 -10   0   0   90.39   13.90
 -10   0   0   79.79   17.30
  10   0   0   91.89   17.70
  10   0   0   69.99   17.90
  10   0   0  107.29   20.60
  10   0   0   84.89   14.50
 -10   0   0   70.69   14.10
 -10   0   0   78.19   14.80
  10   0   0   64.39   13.50
  10   0   0  100.09   18.90
  10   0   0   90.29   16.50
  10   0   0   69.99   13.20
 -10   0   0   67.79   14.80
 -10   0   0   95.89   13.20
  11   0   0   72.89   16.10
  11   0   0  116.09   20.90
  11   0   0   91.29   15.80
 -11   0   0   81.79   14.20
  11   0   0   92.79   15.10
 -11   0   0   77.09   16.10
  11   0   0   77.89   14.80
 -11   0   0   90.79   18.00
 -11   0   0   95.19   16.50
 -11   0   0   91.89   16.20
 -11   0   0   98.19   13.90
  11   0   0  106.09   15.30
  11   0   0  104.89   19.30
 -11   0   0   88.29   15.40
 -11   0   0   92.19   18.20
 -11   0   0   84.09   14.80
 -11   0   0   45.90   15.70
  11   0   0   76.09   19.70
  11   0   0   99.39   17.20
  11   0   0   88.19   22.00
 -11   0   0   75.09   20.10
  11   0   0   78.49   17.40
  11   0   0   81.79   14.30
  11   0   0   87.69   14.50
 -11   0   0   80.19   18.10
 -12   0   0  113.09   20.60
 -12   0   0  106.79   15.80
 -12   0   0   94.69   17.90
 -12   0   0  103.89   17.50
 -12   0   0   93.69   22.70
 -12   0   0   87.39   16.00
  12   0   0  108.39   25.00
 -12   0   0   81.19   20.00
 -12   0   0   98.59   16.90
  12   0   0   94.39   22.30
 -12   0   0   98.29   17.80
  12   0   0   94.49   16.70
  12   0   0   84.79   15.80
  12   0   0  100.49   15.60
  12   0   0  108.59   23.80
 -12   0   0   66.89   17.60
  12   0   0  101.79   17.20
  12   0   0   74.89   17.70
  12   0   0  114.19   22.50
  12   0   0   86.99   18.60
  12   0   0   92.99   16.30
  12   0   0   84.39   16.00
 -13   0   0   42.90   19.30
  13   0   0   11.60   17.50
 -13   0   0   27.00   11.60
  13   0   0   18.40    9.30
 -13   0   0   19.50   12.00
  13   0   0    1.50   13.10
 -13   0   0  -10.10   14.00
 -13   0   0   14.40    8.80
  13   0   0   16.30    8.70
  13   0   0    1.30   19.20
  13   0   0    9.30   11.60
  13   0   0   40.90   21.30
  13   0   0    8.10    9.40
 -13   0   0   -5.00   10.50
  13   0   0   13.10   10.50
  13   0   0   28.00   11.60
 -13   0   0   17.90   12.00
 -13   0   0   18.00   12.20
  13   0   0    9.30    9.60
 -14   0   0  552.14   69.69
  14   0   0  434.16   69.39
  14   0   0  622.44   72.29
 -14   0   0  483.25   69.19
 -14   0   0  479.75   73.09
 -14   0   0  349.67   68.89
  14   0   0  540.15   68.59
  14   0   0  532.45   69.19
 -14   0   0  472.15   69.79
 -14   0   0  430.06   67.59
  14   0   0  539.15   68.39
  14   0   0  601.64   70.89
 -14   0   0  512.75   69.19
  14   0   0  482.45   67.99
  14   0   0  462.55   67.89
  14   0   0  571.64   77.09
 -14   0   0  503.75   70.39
  14   0   0  424.86   68.39
  14   0   0  450.25   71.19
 -15   0   0  161.18   25.50
 -15   0   0  101.99   25.20
 -15   0   0  152.18   26.30
  15   0   0  139.09   24.10
 -15   0   0  121.29   25.30
  15   0   0  153.18   27.30
  15   0   0  121.19   29.00
  15   0   0  189.48   23.90
  15   0   0   91.39   23.30
 -15   0   0  148.59   22.40
  15   0   0  134.19   24.70
 -15   0   0  133.29   24.30
  15   0   0  135.69   23.20
  15   0   0  131.49   22.90
  15   0   0  125.59   25.30
  15   0   0  197.18   39.10
 -15   0   0  129.99   32.30
  16   0   0   -2.60   13.40
 -16   0   0    5.70   24.70
 -16   0   0    1.00   15.90
  16   0   0   -5.00   16.60
 -16   0   0   -1.10   14.90
 -16   0   0   -0.40   10.30
  16   0   0   21.30   30.50
  16   0   0  -26.80   19.80
 -16   0   0  -18.40   14.70
  16   0   0    2.70   13.30
  16   0   0  -40.10   16.20
 -16   0   0   -0.50   14.10
  16   0   0   10.00   11.90
  16   0   0   20.30   15.20
  17   0   0   -2.00   14.50
  17   0   0  -28.40   21.10
 -17   0   0  -12.70   16.70
 -17   0   0   10.40   15.80
 -17   0   0    2.40   27.70
 -17   0   0  -22.50   16.80
  17   0   0   32.70   13.80
  17   0   0   -5.50   16.20
  17   0   0   -4.00   18.80
  17   0   0  -27.80   28.20
  17   0   0   44.90   17.60
   0  -1   0    0.20    0.30
   0  -1   0   -0.60    0.30
   0  -1   0    0.50    0.10
   0  -1   0   -0.10    0.10
   0  -1   0    0.10    0.30
   0  -1   0    0.00    0.40
   0  -1   0    0.20    0.50
   0  -1   0   -0.20    0.20
   0  -1   0   -0.30    0.10
   0  -1   0   -0.20    0.10
   0  -1   0    0.20    0.20
   0  -1   0    0.70    0.40
   0  -1   0   -0.30    0.10
   0   1   0    0.70    0.10
   0   1   0   -0.30    0.10
   0   1   0    0.20    0.10
   0   1   0    0.00    0.10
   0   1   0   -0.10    0.30
   0   1   0   -0.10    0.10
   0   1   0    0.00    0.20
   0   1   0    0.00    0.10
   0   1   0   -0.40    0.10
   0   1   0    0.20    0.20
   0   1   0   -0.20    0.30
   0   1   0   -0.10    0.10
   0   1   0    0.40    0.50
   0   1   0    0.60    0.40
   0   1   0   -0.10    0.10
   1  -1   0 4753.42  649.64
  -1  -1   0 5457.45  648.74
   1  -1   0 4580.64  648.84
  -1  -1   0 5350.76  648.64
   1  -1   0 5241.08  648.64
   1  -1   0 4907.41  648.94
  -1  -1   0 4919.11  648.84
  -1  -1   0 4839.02  650.13
   1  -1   0 5158.28  649.54
  -1  -1   0 5072.49  649.54
  -1  -1   0 4901.21  649.24
  -1  -1   0 4474.25  649.54
   1  -1   0 4863.31  648.94
   1  -1   0 5053.59  648.94
  -1  -1   0 5219.78  650.43
  -1  -1   0 4336.77  648.74
   1  -1   0 4517.65  650.03
  -1  -1   0 4675.53  649.14
   1  -1   0 4826.32  648.64
   1  -1   0 4391.76  648.64
   1   1   0 4874.01  649.54
  -1   1   0 4938.01  648.54
  -1   1   0 5474.95  649.14
   1   1   0 5233.58  650.03
  -1   1   0 5523.85  648.64
  -1   1   0 4963.10  649.14
   1   1   0 5083.09  649.43
   1   1   0 5341.17  649.64
   1   1   0 4776.42  649.24
  -1   1   0 4856.01  649.34
  -1   1   0 4951.60  649.24
   1   1   0 5069.69  649.04
   1   1   0 4749.32  648.84
   1   1   0 4404.66  649.04
  -1   1   0 4549.54  648.44
  -1   1   0 4085.49  648.54
   2  -1   0  266.67   39.30
   2  -1   0  274.17   39.60
  -2  -1   0  320.87   39.40
   2  -1   0  295.17   39.40
  -2  -1   0  328.37   39.40
  -2  -1   0  266.77   39.30
   2  -1   0  285.07   39.60
   2  -1   0  315.17   39.40
   2  -1   0  270.57   39.30
  -2  -1   0  298.87   39.30
   2  -1   0  258.47   39.40
   2  -1   0  292.67   39.40
   2  -1   0  277.07   39.30
  -2  -1   0  348.37   39.30
  -2  -1   0  276.57   39.60
   2  -1   0  245.48   39.40
   2  -1   0  291.17   39.40
   2  -1   0  268.77   39.50
  -2  -1   0  301.87   39.60
  -2  -1   0  311.07   39.50
  -2  -1   0  322.77   39.40
   2  -1   0  291.97   39.70
  -2  -1   0  283.27   39.50
   2  -1   0  326.27   39.40
   2  -1   0  272.87   39.60
  -2  -1   0  242.78   39.40
   2  -1   0  263.47   39.40
  -2  -1   0  292.67   39.50
   2  -1   0  267.07   39.40
  -2  -1   0  316.57   39.60
  -2  -1   0  294.97   39.70
   2  -1   0  289.37   39.80
  -2  -1   0  327.87   39.20
  -2  -1   0  296.97   39.70
   2  -1   0  286.77   39.70
  -2  -1   0  310.77   39.50
  -2  -1   0  249.58   39.40
  -2  -1   0  301.37   39.70
  -2   1   0  299.27   39.40
  -2   1   0  336.17   39.50
   2   1   0  270.57   39.40
   2   1   0  282.87   39.70
  -2   1   0  340.07   39.40
  -2   1   0  348.57   39.50
   2   1   0  337.77   39.20
   2   1   0  308.17   39.60
   2   1   0  325.87   39.40
   2   1   0  308.57   39.30
   2   1   0  301.97   39.40
   2   1   0  315.67   39.50
   2   1   0  260.47   39.30
  -2   1   0  252.57   39.60
   2   1   0  322.17   39.60
   2   1   0  332.87   39.40
  -2   1   0  312.87   39.40
  -2   1   0  259.17   39.60
  -2   1   0  267.47   39.70
   2   1   0  272.57   39.30
   2   1   0  264.07   39.60
   2   1   0  289.07   39.60
  -2   1   0  325.57   39.40
  -2   1   0  295.87   39.40
   2   1   0  324.47   39.50
   2   1   0  333.07   39.80
  -2   1   0  273.67   39.40
  -2   1   0  284.87   39.40
  -2   1   0  321.27   39.80
   2   1   0  307.37   39.60
  -2   1   0  299.67   39.80
  -2   1   0  304.97   39.60
   2   1   0  317.37   39.50
   3  -1   0  377.36   48.40
  -3  -1   0  376.86   48.50
  -3  -1   0  361.86   48.20
  -3  -1   0  366.86   48.20
  -3  -1   0  341.97   48.30
  -3  -1   0  398.26   47.90
  -3  -1   0  334.17   47.90
  -3  -1   0  388.36   48.20
   3  -1   0  334.07   48.40
  -3  -1   0  311.47   48.20
  -3  -1   0  356.86   48.00
  -3  -1   0  357.76   48.50
  -3  -1   0  325.67   48.50
   3  -1   0  350.86   48.10
   3  -1   0  347.17   48.60
   3  -1   0  345.77   48.40
   3  -1   0  360.16   48.80
   3  -1   0  355.36   48.50
   3  -1   0  348.17   48.00
   3  -1   0  321.67   48.30
  -3  -1   0  385.86   48.70
  -3  -1   0  387.16   48.00
   3  -1   0  370.16   48.20
  -3  -1   0  396.06   48.10
   3  -1   0  384.16   48.10
  -3  -1   0  350.76   48.10
   3  -1   0  344.07   48.10
  -3  -1   0  379.76   48.40
   3  -1   0  348.77   48.00
   3  -1   0  390.36   48.20
   3  -1   0  340.37   48.00
   3  -1   0  338.67   48.50
   3  -1   0  402.26   48.10
  -3  -1   0  292.07   48.10
  -3  -1   0  371.36   48.10
   3  -1   0  378.46   48.20
   3  -1   0  359.16   48.20
  -3  -1   0  348.17   48.50
   3  -1   0  311.07   48.20
  -3   1   0  345.57   48.20
   3   1   0  372.96   48.70
  -3   1   0  405.46   48.70
  -3   1   0  329.97   48.40
  -3   1   0  365.16   48.00
  -3   1   0  337.07   48.50
   3   1   0  390.76   48.00
  -3   1   0  356.16   48.00
   3   1   0  332.77   48.50
  -3   1   0  386.56   48.10
   3   1   0  356.26   48.00
   3   1   0  377.56   48.40
   3   1   0  380.56   48.10
  -3   1   0  353.06   48.70
   3   1   0  335.17   47.90
  -3   1   0  332.67   48.50
  -3   1   0  359.36   48.30
  -3   1   0  381.06   48.10
  -3   1   0  410.96   48.10
  -3   1   0  347.87   48.20
   3   1   0  369.16   48.40
   3   1   0  376.76   48.30
  -3   1   0  415.36   48.00
  -3   1   0  341.57   48.20
  -3   1   0  389.36   48.20
  -3   1   0  336.47   48.40
  -3   1   0  322.87   48.10
   3   1   0  334.27   47.90
   3   1   0  392.56   48.70
   3   1   0  388.86   48.60
   3   1   0  385.66   48.20
  -3   1   0  389.96   48.20
   3   1   0  388.36   48.00
   3   1   0  331.77   48.20
   3   1   0  376.36   48.10
   3   1   0  339.57   48.50
  -4  -1   0  167.78   26.80
   4  -1   0  188.58   26.10
   4  -1   0  189.98   26.30
   4  -1   0  200.48   26.80
  -4  -1   0  190.08   26.40
  -4  -1   0  195.88   26.80
   4  -1   0  176.28   26.10
  -4  -1   0  210.78   26.40
  -4  -1   0  207.48   26.60
  -4  -1   0  212.58   26.10
   4  -1   0  175.98   26.30
   4  -1   0  184.68   26.70
   4  -1   0  182.48   27.00
  -4  -1   0  157.68   26.40
   4  -1   0  191.08   26.90
  -4  -1   0  193.98   26.40
  -4  -1   0  194.78   27.00
   4  -1   0  214.88   26.40
  -4  -1   0  178.88   26.10
   4  -1   0  209.28   26.50
  -4  -1   0  223.28   26.00
   4  -1   0  204.58   26.30
   4  -1   0  176.88   26.50
  -4  -1   0  185.48   26.40
  -4  -1   0  182.28   26.70
   4  -1   0  198.78   27.40
  -4  -1   0  162.68   26.40
  -4  -1   0  209.48   26.10
  -4  -1   0  216.48   26.10
  -4  -1   0  221.08   26.40
  -4  -1   0  218.28   26.30
  -4  -1   0  199.58   27.00
   4  -1   0  188.48   26.20
   4  -1   0  185.48   26.60
   4  -1   0  177.28   26.50
   4  -1   0  175.78   26.70
   4  -1   0  210.58   26.30
   4   1   0  203.68   27.00
   4   1   0  210.18   26.50
   4   1   0  222.58   27.30
   4   1   0  187.28   26.10
   4   1   0  215.38   27.20
   4   1   0  207.48   26.20
   4   1   0  200.38   26.50
  -4   1   0  216.18   26.10
  -4   1   0  191.58   26.60
  -4   1   0  217.68   26.50
  -4   1   0  198.28   26.20
  -4   1   0  202.78   26.40
  -4   1   0  163.38   26.70
  -4   1   0  174.48   27.00
   4   1   0  199.48   26.70
   4   1   0  164.38   26.00
  -4   1   0  202.88   26.30
  -4   1   0  175.88   26.30
   4   1   0  181.68   26.50
   4   1   0  192.68   26.30
  -4   1   0  212.28   26.20
  -4   1   0  193.58   26.60
  -4   1   0  178.48   26.30
   4   1   0  205.68   26.30
  -4   1   0  189.28   27.00
   4   1   0  189.28   26.70
  -4   1   0  174.58   26.70
  -4   1   0  218.88   26.20
   4   1   0  188.98   26.20
   4   1   0  243.88   26.70
   4   1   0  217.58   27.00
  -4   1   0  183.58   26.20
  -4   1   0  162.68   26.90
  -4   1   0  171.98   26.40
   4   1   0  198.18   26.20
   4   1   0  192.48   26.30
   5  -1   0  227.88   31.20
   5  -1   0  235.08   31.40
  -5  -1   0  194.98   30.50
  -5  -1   0  221.78   31.00
  -5  -1   0  189.08   31.40
   5  -1   0  210.98   30.70
  -5  -1   0  249.68   30.80
   5  -1   0  209.48   31.10
   5  -1   0  243.38   30.70
  -5  -1   0  204.98   31.40
  -5  -1   0  246.58   30.50
  -5  -1   0  242.08   30.60
  -5  -1   0  192.78   30.80
  -5  -1   0  216.68   30.50
  -5  -1   0  229.98   31.80
   5  -1   0  245.38   30.60
   5  -1   0  216.58   30.70
   5  -1   0  230.58   30.70
  -5  -1   0  249.58   31.30
   5  -1   0  220.68   30.90
   5  -1   0  218.68   31.80
   5  -1   0  259.07   31.50
   5  -1   0  267.37   31.10
  -5  -1   0  243.98   30.60
   5  -1   0  209.08   30.60
   5  -1   0  206.28   31.00
   5  -1   0  251.17   30.90
   5  -1   0  204.38   32.00
  -5  -1   0  238.08   31.00
  -5  -1   0  213.68   30.80
  -5  -1   0  234.18   30.90
  -5  -1   0  257.87   30.40
  -5  -1   0  224.48   31.60
  -5  -1   0  230.28   31.30
   5  -1   0  231.58   31.60
  -5  -1   0  227.38   30.80
   5  -1   0  234.78   31.10
   5  -1   0  236.58   30.80
   5   1   0  227.98   31.10
   5   1   0  235.48   31.70
   5   1   0  209.28   31.60
   5   1   0  235.18   31.40
  -5   1   0  233.68   31.00
  -5   1   0  201.88   31.30
  -5   1   0  238.08   30.60
  -5   1   0  222.48   30.70
   5   1   0  255.47   30.70
   5   1   0  223.88   31.80
   5   1   0  234.38   30.70
   5   1   0  199.48   30.60
  -5   1   0  249.38   30.50
  -5   1   0  224.98   31.70
  -5   1   0  188.58   31.20
  -5   1   0  203.68   31.60
  -5   1   0  262.07   30.60
  -5   1   0  216.78   31.00
  -5   1   0  189.38   31.40
  -5   1   0  198.58   31.00
   5   1   0  210.98   30.50
  -5   1   0  241.38   30.90
   5   1   0  260.27   31.00
   5   1   0  255.17   31.60
  -5   1   0  231.48   30.70
   5   1   0  233.38   31.30
   5   1   0  191.28   31.00
  -5   1   0  225.78   30.90
   5   1   0  246.18   30.70
  -5   1   0  215.68   30.90
   5   1   0  204.68   30.80
   5   1   0  263.07   31.10
  -5   1   0  225.98   30.70
   5   1   0  214.88   30.50
  -6  -1   0  741.83   93.09
  -6  -1   0  621.84   92.79
  -6  -1   0  691.63   92.99
   6  -1   0  749.42   93.99
   6  -1   0  648.54   92.89
   6  -1   0  675.53   93.59
   6  -1   0  705.63   93.69
   6  -1   0  651.73   92.79
  -6  -1   0  707.03   92.79
  -6  -1   0  654.33   93.59
  -6  -1   0  704.63   93.99
  -6  -1   0  760.82   92.89
  -6  -1   0  683.23   92.79
  -6  -1   0  663.03   93.89
  -6  -1   0  616.94   93.19
   6  -1   0  688.23   93.49
   6  -1   0  647.34   94.19
   6  -1   0  712.93   92.99
  -6  -1   0  724.03   93.49
  -6  -1   0  651.83   93.19
  -6  -1   0  636.04   93.49
  -6  -1   0  706.03   93.19
   6  -1   0  674.53   93.39
   6  -1   0  731.13   93.39
   6  -1   0  672.43   92.79
   6  -1   0  691.83   93.49
  -6  -1   0  746.73   93.19
   6  -1   0  701.43   92.89
   6  -1   0  730.13   93.09
   6  -1   0  659.53   94.09
   6  -1   0  672.63   93.19
  -6  -1   0  768.92   92.69
   6  -1   0  826.72   93.49
   6   1   0  651.03   94.19
   6   1   0  647.94   92.89
   6   1   0  647.54   92.79
   6   1   0  703.73   93.59
   6   1   0  663.13   93.09
  -6   1   0  685.43   93.09
  -6   1   0  806.12   92.89
  -6   1   0  601.24   93.49
  -6   1   0  676.33   93.99
   6   1   0  726.03   92.99
   6   1   0  790.32   94.19
  -6   1   0  625.34   93.59
  -6   1   0  661.43   93.29
  -6   1   0  740.53   93.09
  -6   1   0  657.03   92.99
  -6   1   0  726.73   92.89
  -6   1   0  715.93   92.89
   6   1   0  637.84   92.79
  -6   1   0  738.13   93.29
  -6   1   0  714.23   93.39
   6   1   0  703.13   93.39
   6   1   0  811.92   93.99
  -6   1   0  672.83   93.89
   6   1   0  731.43   92.89
  -6   1   0  729.33   93.19
   6   1   0  773.72   93.09
   6   1   0  713.83   93.39
   6   1   0  622.74   93.89
   6   1   0  797.02   93.19
  -6   1   0  626.04   93.19
  -7  -1   0   46.90    9.60
   7  -1   0   67.99   11.70
  -7  -1   0   39.50   11.10
  -7  -1   0   42.60   10.20
  -7  -1   0   59.59   11.00
   7  -1   0   42.50    9.00
  -7  -1   0   41.50    9.10
   7  -1   0   65.09    8.60
  -7  -1   0   39.30    9.60
   7  -1   0   47.20   12.70
  -7  -1   0   63.09   10.90
  -7  -1   0   42.80    8.90
  -7  -1   0   38.00    9.10
  -7  -1   0   51.19    8.50
   7  -1   0   42.20    8.70
  -7  -1   0   56.59    8.00
  -7  -1   0   56.69    8.10
   7  -1   0   50.19   11.40
  -7  -1   0   57.39    8.60
  -7  -1   0   49.50   11.40
  -7  -1   0   47.70    9.30
   7  -1   0   58.59    9.20
  -7  -1   0   47.10    9.40
   7  -1   0   52.79    9.90
   7  -1   0   59.59    8.80
   7  -1   0   61.99   10.70
   7  -1   0   51.49   10.10
   7  -1   0   48.60    9.50
   7  -1   0   46.50    8.30
   7  -1   0   57.59    8.60
   7  -1   0   66.19   12.20
   7  -1   0   58.29   10.70
  -7   1   0   43.30   10.30
  -7   1   0   61.79    9.00
  -7   1   0   69.89    8.60
  -7   1   0   47.10    8.80
   7   1   0   39.70    8.20
   7   1   0   44.70    9.50
   7   1   0   47.20    8.20
   7   1   0   49.20    8.60
   7   1   0   54.69   11.70
  -7   1   0   55.79    9.20
   7   1   0   52.99   10.10
   7   1   0   45.60    8.60
  -7   1   0   52.19    9.40
   7   1   0   57.99    9.00
  -7   1   0   53.59   10.10
  -7   1   0   53.39    9.90
  -7   1   0   48.80   10.20
   7   1   0   54.89   12.40
   7   1   0   49.30    9.40
  -7   1   0   43.70    9.40
   7   1   0   53.79    9.20
   7   1   0   61.59   10.30
  -7   1   0   44.60   10.60
   7   1   0   51.29   10.20
  -7   1   0   52.59    8.90
   7   1   0   76.49   13.00
  -7   1   0   51.99   11.50
   7   1   0   61.09   11.80
  -7   1   0   49.00    8.60
  -8  -1   0   89.29   14.10
  -8  -1   0   91.59   15.50
  -8  -1   0  106.39   16.10
   8  -1   0   96.59   14.40
  -8  -1   0   78.89   14.60
  -8  -1   0   73.69   14.20
   8  -1   0  111.79   13.50
   8  -1   0   94.29   14.30
  -8  -1   0  101.39   16.90
  -8  -1   0   87.09   13.50
   8  -1   0   96.79   15.50
   8  -1   0   88.19   18.20
   8  -1   0   96.19   13.90
   8  -1   0  101.99   16.00
   8  -1   0   80.09   13.40
   8  -1   0   85.69   16.10
   8  -1   0   78.89   14.50
  -8  -1   0   68.59   15.40
  -8  -1   0   71.89   14.10
   8  -1   0   89.29   15.40
  -8  -1   0   86.79   14.50
  -8  -1   0   86.89   13.70
  -8  -1   0   90.89   16.50
   8  -1   0   83.59   14.20
  -8  -1   0   83.69   14.80
   8  -1   0   95.29   15.40
  -8  -1   0  110.09   13.20
   8  -1   0   86.09   16.90
  -8  -1   0   47.20   14.00
   8  -1   0  101.99   14.00
  -8  -1   0   78.39   13.00
   8  -1   0  106.69   16.80
  -8   1   0   84.69   14.90
   8   1   0   87.49   13.60
  -8   1   0   95.39   15.60
  -8   1   0  113.79   14.10
  -8   1   0   92.19   15.90
  -8   1   0   87.49   14.00
   8   1   0  102.19   16.30
   8   1   0   94.29   14.10
   8   1   0   82.49   16.50
   8   1   0   79.09   17.70
   8   1   0   83.09   15.30
  -8   1   0   98.09   17.10
   8   1   0   98.19   15.40
   8   1   0   93.19   15.30
  -8   1   0  110.19   13.60
  -8   1   0   90.69   15.90
   8   1   0   89.29   13.20
   8   1   0   79.99   14.50
   8   1   0  107.69   14.50
  -8   1   0   91.19   13.80
   8   1   0  104.99   13.90
  -8   1   0   94.49   14.50
  -8   1   0   81.09   14.60
  -8   1   0  103.39   15.00
   8   1   0   86.89   14.00
   8   1   0  116.49   17.10
  -8   1   0   98.69   14.30
  -8   1   0   82.39   16.00
   8   1   0   81.59   15.00
  -9  -1   0  232.38   31.40
  -9  -1   0  206.68   30.90
  -9  -1   0  222.68   30.70
  -9  -1   0  189.08   31.90
   9  -1   0  266.27   33.30
  -9  -1   0  234.78   30.60
  -9  -1   0  242.78   31.10
   9  -1   0  214.18   30.50
   9  -1   0  217.38   32.20
   9  -1   0  185.78   30.80
   9  -1   0  198.38   30.80
   9  -1   0  214.68   30.60
   9  -1   0  236.08   32.40
   9  -1   0  245.98   31.20
   9  -1   0  239.58   30.50
   9  -1   0  263.47   33.40
   9  -1   0  244.38   33.70
  -9  -1   0  210.18   29.90
   9  -1   0  265.37   30.50
   9  -1   0  183.38   30.70
  -9  -1   0  204.78   31.40
   9  -1   0  231.38   31.60
  -9  -1   0  248.28   30.20
  -9  -1   0  198.28   31.30
  -9  -1   0  218.58   31.90
  -9  -1   0  235.38   32.60
  -9  -1   0  207.48   33.20
   9  -1   0  218.58   34.60
   9  -1   0  208.28   31.60
  -9  -1   0  205.08   33.00
  -9   1   0  183.68   31.10
   9   1   0  229.88   31.70
   9   1   0  183.88   31.10
  -9   1   0  206.38   30.80
   9   1   0  215.48   30.80
  -9   1   0  209.98   33.50
   9   1   0  198.58   30.50
   9   1   0  286.27   33.90
  -9   1   0  224.68   30.10
  -9   1   0  233.88   31.50
  -9   1   0  227.48   32.40
  -9   1   0  205.08   30.50
  -9   1   0  213.88   31.10
   9   1   0  202.78   31.40
  -9   1   0  226.98   31.70
   9   1   0  253.17   32.90
   9   1   0  246.28   32.20
   9   1   0  204.58   33.10
  -9   1   0  214.98   30.30
   9   1   0  224.98   30.60
  -9   1   0  248.78   30.70
  -9   1   0  193.68   32.70
   9   1   0  220.88   32.20
  -9   1   0  209.78   32.40
   9   1   0  210.78   30.40
   9   1   0  219.18   34.10
   9   1   0  204.68   30.40
  -9   1   0  229.98   31.30
  -9   1   0  194.28   31.40
   9   1   0  261.47   31.20
  10  -1   0   35.80   15.40
 -10  -1   0   51.99    8.70
 -10  -1   0   31.00   11.50
 -10  -1   0   54.69   12.10
 -10  -1   0   29.90   10.50
  10  -1   0   35.70   13.50
  10  -1   0   32.70    8.40
  10  -1   0   54.09   10.60
  10  -1   0   41.20    8.40
  10  -1   0   32.70    8.20
 -10  -1   0   39.90    9.90
 -10  -1   0   39.50    7.30
 -10  -1   0   41.60   12.60
 -10  -1   0   25.00    8.90
  10  -1   0   38.00   14.80
 -10  -1   0   30.50    8.70
  10  -1   0   21.10    9.10
  10  -1   0   24.50    8.70
  10  -1   0   21.50    9.70
 -10  -1   0   36.10   13.70
  10  -1   0   38.30    8.60
  10  -1   0   37.40   10.70
 -10  -1   0   34.70   10.30
 -10  -1   0   36.70   11.70
 -10  -1   0   33.90    9.60
  10  -1   0   30.10   11.40
  10  -1   0   34.00   13.30
 -10   1   0   31.30    9.00
 -10   1   0   34.20   11.90
  10   1   0   40.60   13.50
 -10   1   0   23.20    9.90
  10   1   0   46.60   14.70
 -10   1   0   33.90   10.10
  10   1   0   30.50    8.20
  10   1   0   31.00   14.60
 -10   1   0   37.10   11.90
  10   1   0   26.80    7.60
  10   1   0   37.90   15.20
 -10   1   0   26.80   13.50
 -10   1   0   31.20   10.20
 -10   1   0   34.30    7.60
  10   1   0   27.10   10.90
  10   1   0   27.50    8.80
  10   1   0   46.30    9.00
  10   1   0   34.50    9.90
 -10   1   0   37.80   11.10
  10   1   0   38.10    9.60
 -10   1   0   30.60    8.50
  10   1   0   34.80    8.80
  10   1   0   40.00   11.20
  10   1   0   47.40   13.30
 -10   1   0   28.50    9.50
 -10   1   0   58.49   11.70
 -10   1   0   29.70    7.90
 -11  -1   0   25.10   12.10
  11  -1   0    7.30    8.60
  11  -1   0   30.60   13.50
  11  -1   0   20.90   14.40
  11  -1   0   25.40    8.20
 -11  -1   0   28.40   12.50
  11  -1   0   25.80    9.00
 -11  -1   0   21.70    9.50
  11  -1   0   14.80   16.20
 -11  -1   0   30.80    6.90
 -11  -1   0   17.20    9.10
 -11  -1   0   24.50    9.40
  11  -1   0   16.70   11.90
  11  -1   0   25.90    8.00
  11  -1   0   18.70   10.20
  11  -1   0   28.50    9.50
  11  -1   0   26.20   14.80
 -11  -1   0   25.40   10.50
  11  -1   0   41.00    8.60
 -11  -1   0   41.80   12.60
 -11  -1   0    5.20   10.20
 -11  -1   0   30.60   14.90
  11   1   0   33.50   14.40
  11   1   0   24.80   13.70
  11   1   0   20.90    9.70
 -11   1   0   25.60   14.90
  11   1   0   24.40   10.30
 -11   1   0    9.40   12.20
 -11   1   0   28.40   12.50
 -11   1   0   32.20    7.40
 -11   1   0   17.80    9.80
 -11   1   0   51.49   12.60
  11   1   0   26.80   15.40
 -11   1   0   23.40    7.60
 -11   1   0   17.60   10.40
 -11   1   0   26.00    9.40
  11   1   0   22.70    7.70
  11   1   0   29.00   11.80
 -11   1   0   32.00   10.20
  11   1   0   38.20    9.00
 -11   1   0   23.50    9.50
  11   1   0   33.20   17.20
  11   1   0   29.40    7.80
  11   1   0   27.30   10.10
  11   1   0   24.30    8.70
 -11   1   0   19.90   10.50
  11   1   0   37.50    9.10
 -12  -1   0    7.00    9.60
  12  -1   0    3.00   14.90
 -12  -1   0    8.10    9.70
 -12  -1   0   -7.50   13.10
  12  -1   0   -7.40    8.00
 -12  -1   0   -4.70   10.40
  12  -1   0   -7.90   17.70
  12  -1   0    5.90    8.10
 -12  -1   0   18.30   15.50
  12  -1   0    1.50    7.80
  12  -1   0    1.90    8.80
 -12  -1   0   -2.80    7.30
  12  -1   0  -20.20   15.30
  12  -1   0   -4.60    8.70
 -12  -1   0   -7.60   12.50
  12  -1   0   15.30    8.60
 -12  -1   0   -2.80    9.90
  12  -1   0    9.90   15.00
 -12  -1   0   -0.30   10.60
  12  -1   0    1.30   11.00
  12  -1   0    9.50   10.40
  12  -1   0   -3.10   10.40
 -12   1   0    2.60    8.60
 -12   1   0   13.60   15.70
  12   1   0  -31.20   11.70
  12   1   0   -8.20   11.30
 -12   1   0    3.90   10.40
  12   1   0   -5.40    9.20
  12   1   0   -6.20   16.90
 -12   1   0   -2.00    9.70
 -12   1   0    3.20    9.90
  12   1   0    4.40    8.50
  12   1   0   -1.00    7.40
 -12   1   0    9.60    7.10
  12   1   0    0.10    9.90
 -12   1   0   -8.00   12.60
  12   1   0    2.70    8.50
 -12   1   0   -2.60    7.30
  12   1   0   -8.90   17.60
 -12   1   0   -5.90    9.30
  12   1   0  -14.40   15.10
  12   1   0   -7.70   15.50
  12   1   0   -4.10    6.80
 -12   1   0    2.00    9.50
 -12   1   0   -4.20   12.30
  12   1   0    2.70    9.70
  13  -1   0  262.97   39.30
  13  -1   0  169.08   32.50
  13  -1   0  244.88   35.10
 -13  -1   0  249.08   36.40
  13  -1   0  240.38   41.30
 -13  -1   0  247.38   38.80
  13  -1   0  233.18   32.40
  13  -1   0  233.38   31.90
 -13  -1   0  207.08   33.40
 -13  -1   0  206.28   32.00
 -13  -1   0  175.48   33.80
 -13  -1   0  213.08   33.10
  13  -1   0  240.78   33.30
 -13  -1   0  226.88   33.40
  13  -1   0  163.38   33.60
  13  -1   0  263.37   37.60
 -13  -1   0  257.27   41.50
  13  -1   0  244.38   32.70
 -13  -1   0  200.88   33.20
  13  -1   0  217.18   32.90
  13  -1   0  239.68   32.70
 -13   1   0  177.78   33.70
 -13   1   0  230.78   32.00
 -13   1   0  242.48   34.80
 -13   1   0  198.58   32.40
 -13   1   0  227.18   38.50
  13   1   0  264.77   33.00
  13   1   0  168.88   33.50
  13   1   0  194.28   31.80
 -13   1   0  228.48   34.00
  13   1   0  212.98   32.40
  13   1   0  244.68   32.10
  13   1   0  282.87   40.60
  13   1   0  176.08   36.10
  13   1   0  245.08   32.60
  13   1   0  255.47   34.70
  13   1   0  203.28   40.00
 -13   1   0  179.88   33.00
 -13   1   0  227.38   34.10
  13   1   0  182.88   33.20
  13   1   0  278.67   38.70
  14  -1   0   43.60   13.60
  14  -1   0   14.00   10.50
 -14  -1   0   81.89   22.50
  14  -1   0    9.10   12.90
  14  -1   0   38.50   12.10
 -14  -1   0   21.30   13.10
 -14  -1   0   52.89   13.30
  14  -1   0   40.40   16.40
  14  -1   0   34.20   11.40
  14  -1   0   27.40   12.40
  14  -1   0   18.30   10.90
  14  -1   0   11.40   18.80
  14  -1   0   28.50   14.10
 -14  -1   0   12.00   14.10
 -14  -1   0   26.90   14.30
  14  -1   0   30.30   24.40
 -14  -1   0    6.30   13.70
 -14  -1   0   12.10   10.40
 -14   1   0   21.40   14.20
  14   1   0    9.70    9.50
 -14   1   0   14.30   13.90
 -14   1   0   24.70   13.40
  14   1   0   34.30   23.70
  14   1   0    9.30   13.40
  14   1   0   21.30   12.00
 -14   1   0   56.09   14.40
  14   1   0   17.60   10.60
  14   1   0   18.10   12.10
  14   1   0   38.00   13.60
  14   1   0    2.70   16.80
  14   1   0   36.70   20.70
  14   1   0   25.50   11.30
 -14   1   0   13.50   16.90
 -14   1   0   30.80   14.10
  14   1   0   40.20   16.40
 -14   1   0   13.60    9.80
 -15  -1   0   15.60   13.90
  15  -1   0   36.50   14.70
 -15  -1   0   13.40   11.20
  15  -1   0   43.40   12.10
  15  -1   0   33.10   12.30
 -15  -1   0   17.90   15.10
  15  -1   0   22.30   15.90
  15  -1   0   41.30   15.90
  15  -1   0   13.70   13.50
 -15  -1   0   67.29   24.30
  15  -1   0    1.60   19.50
 -15  -1   0   40.20   14.90
  15  -1   0   42.70   26.80
 -15  -1   0   12.90   15.70
  15  -1   0   30.40   12.30
  15  -1   0   62.69   15.70
 -15   1   0    7.70   15.60
 -15   1   0   36.10   11.00
 -15   1   0   21.50   14.60
  15   1   0   24.10   15.30
  15   1   0   10.60   12.60
  15   1   0   41.80   14.90
  15   1   0   -0.70   13.50
  15   1   0   41.60   13.70
 -15   1   0   34.90   14.60
 -15   1   0   17.80   15.30
  15   1   0   31.60   26.20
 -15   1   0   51.09   15.50
  15   1   0   54.99   19.10
  15   1   0   -4.50   19.00
 -15   1   0   56.39   24.40
  15   1   0   67.29   14.70
  16  -1   0   14.40   14.80
  16  -1   0   -8.90   17.70
  16  -1   0   21.50   15.80
  16  -1   0  -12.10   21.10
 -16  -1   0    9.20   11.60
  16  -1   0   -8.20   14.60
  16  -1   0   16.90   12.40
  16  -1   0   24.60   28.10
  16  -1   0    0.40   12.90
 -16  -1   0    5.10   24.20
 -16  -1   0    3.50   17.00
 -16  -1   0  -13.80   17.40
  16  -1   0   17.40   16.10
 -16  -1   0   11.40   15.30
  16   1   0    6.30   14.10
  16   1   0   -5.00   12.80
  16   1   0   -5.20   15.80
  16   1   0   18.90   18.90
 -16   1   0   -1.20   25.30
 -16   1   0  -12.10   16.50
  16   1   0  -15.10   19.50
  16   1   0   15.80   27.50
  16   1   0   36.10   15.50
  16   1   0    5.40   12.60
 -16   1   0    8.10   16.10
 -16   1   0   29.00   15.60
 -16   1   0   34.90   16.30
  17  -1   0   -1.40   16.60
 -17  -1   0   17.90   16.80
  17  -1   0    5.70   32.90
  17  -1   0  -21.50   15.80
 -17  -1   0  -10.60   26.20
 -17  -1   0  -23.00   17.40
  17  -1   0    1.40   17.30
  17  -1   0    0.80   16.30
 -17  -1   0  -32.50   16.80
  17  -1   0  -29.70   21.90
  17   1   0  -18.90   15.60
  17   1   0  -12.60   20.80
 -17   1   0    1.10   17.20
  17   1   0  -13.70   13.80
  17   1   0  -29.80   28.90
 -17   1   0   17.50   16.40
  17   1   0   34.60   16.90
  17   1   0   13.40   13.80
 -17   1   0   -7.10   16.10
  17   1   0    6.10   17.60
 -17   1   0    2.50   27.50
   0  -2   0   34.90    5.10
   0  -2   0   43.60    5.40
   0  -2   0   36.70    5.10
   0  -2   0   37.70    5.00
   0  -2   0   36.20    5.00
   0  -2   0   38.50    5.30
   0  -2   0   34.20    5.10
   0  -2   0   37.40    5.20
   0  -2   0   40.60    5.10
   0  -2   0   30.40    5.00
   0  -2   0   37.20    5.00
   0  -2   0   30.50    5.00
   0  -2   0   36.80    5.00
   0   2   0   31.20    5.10
   0   2   0   44.00    5.20
   0   2   0   41.80    5.20
   0   2   0   34.50    5.00
   0   2   0   37.40    5.10
   0   2   0   44.40    5.30
   0   2   0   37.00    5.00
   0   2   0   36.00    5.10
   0   2   0   38.10    4.90
   0   2   0   37.00    5.00
   0   2   0   33.10    5.00
   0   2   0   48.90    5.50
   0   2   0   39.70    5.10
   1  -2   0   43.50    5.90
  -1  -2   0   44.10    5.90
   1  -2   0   41.70    6.00
   1  -2   0   44.90    6.00
  -1  -2   0   45.00    6.10
   1  -2   0   42.60    6.10
   1  -2   0   44.90    6.30
  -1  -2   0   41.00    6.00
   1  -2   0   39.90    6.30
  -1  -2   0   45.60    6.20
   1  -2   0   49.80    6.50
   1  -2   0   42.70    6.60
  -1  -2   0   45.70    6.00
  -1  -2   0   41.20    6.30
  -1  -2   0   45.90    6.50
   1  -2   0   41.30    6.30
  -1  -2   0   47.20    6.10
   1  -2   0   42.60    6.10
  -1  -2   0   41.10    6.20
  -1  -2   0   48.40    6.20
   1  -2   0   35.70    6.30
  -1  -2   0   43.40    6.30
   1  -2   0   40.30    6.00
   1  -2   0   37.70    6.00
   1  -2   0   46.40    5.90
   1  -2   0   47.70    6.00
  -1  -2   0   47.60    6.30
   1  -2   0   47.70    6.00
  -1  -2   0   49.60    6.60
  -1  -2   0   47.80    6.00
  -1  -2   0   41.60    6.20
   1   2   0   46.60    6.20
   1   2   0   47.00    6.20
  -1   2   0   38.20    5.90
   1   2   0   44.30    6.40
   1   2   0   42.60    6.50
   1   2   0   45.40    5.90
   1   2   0   45.80    5.90
   1   2   0   47.30    6.20
   1   2   0   42.30    6.20
  -1   2   0   43.00    6.00
  -1   2   0   46.30    6.30
   1   2   0   52.39    6.40
  -1   2   0   38.70    6.10
   1   2   0   44.70    6.10
   1   2   0   44.70    6.30
   1   2   0   43.80    6.30
   1   2   0   47.10    6.50
  -1   2   0   37.20    6.00
  -1   2   0   43.40    5.90
   1   2   0   43.00    6.10
   1   2   0   39.70    6.30
  -1   2   0   37.60    6.30
  -1   2   0   37.60    5.90
  -1   2   0   32.70    6.20
  -1   2   0   38.70    6.20
  -1   2   0   51.49    5.90
   1   2   0   45.50    6.00
  -1   2   0   43.80    6.00
  -1   2   0   40.60    6.40
  -1   2   0   50.49    6.60
  -1   2   0   44.90    6.10
  -1   2   0   46.80    6.10
  -2  -2   0   76.99   10.70
   2  -2   0   73.59   10.50
   2  -2   0   79.99   10.60
   2  -2   0   67.99   10.50
   2  -2   0   59.39   10.80
   2  -2   0   75.39   10.50
   2  -2   0   79.39   10.60
  -2  -2   0   78.59   10.80
  -2  -2   0   75.69   10.70
  -2  -2   0   85.59   10.50
   2  -2   0   60.79   10.80
   2  -2   0   85.79   10.50
   2  -2   0   91.09   10.30
   2  -2   0   83.89   10.50
  -2  -2   0   73.09   10.70
  -2  -2   0   81.99   10.50
  -2  -2   0   66.69   10.60
  -2  -2   0   87.29   10.70
  -2  -2   0   78.69   10.60
   2  -2   0   81.09   10.60
  -2  -2   0   70.89   11.00
   2  -2   0   79.59   11.10
  -2  -2   0   65.19   10.50
   2  -2   0   83.99   11.30
  -2  -2   0   87.89   10.30
   2  -2   0   82.69   10.90
   2  -2   0   76.99   10.90
  -2  -2   0   74.69   10.90
  -2  -2   0   73.29   10.90
  -2  -2   0   79.99   10.90
   2  -2   0   82.19   11.00
   2  -2   0   58.89   10.50
  -2  -2   0   74.09   11.00
  -2   2   0   80.99   10.50
   2   2   0   82.59   11.00
   2   2   0   73.49   10.80
   2   2   0   80.29   10.70
  -2   2   0   71.09   11.10
  -2   2   0   87.59   10.30
   2   2   0   72.59   10.70
  -2   2   0   89.29   10.70
   2   2   0   94.69   10.80
  -2   2   0   83.89   10.50
  -2   2   0   86.59   10.70
   2   2   0   68.59   10.50
  -2   2   0   69.29   10.90
  -2   2   0   79.89   11.10
  -2   2   0   85.19   10.50
  -2   2   0   65.69   10.80
   2   2   0   71.89   11.00
  -2   2   0   77.69   10.70
   2   2   0   83.99   10.90
   2   2   0   85.29   11.10
  -2   2   0   66.29   10.80
  -2   2   0   91.29   10.90
  -2   2   0   78.49   10.50
  -2   2   0   62.09   10.90
  -2   2   0   87.79   10.60
  -2   2   0   60.09   10.50
   2   2   0   84.79   10.70
   2   2   0   69.39   10.60
   2   2   0   71.19   10.60
   2   2   0   73.59   10.90
   2   2   0   64.19   10.30
   2   2   0   78.19   10.40
   2   2   0   78.69   10.80
  -2   2   0   64.89   10.80
  -2   2   0   90.89   10.40
   2   2   0   77.39   10.40
   2   2   0   79.69   10.50
   2   2   0   76.79   10.50
   3  -2   0  107.39   14.90
  -3  -2   0  111.09   14.80
   3  -2   0   91.59   14.90
  -3  -2   0  102.69   14.90
  -3  -2   0  114.59   14.50
  -3  -2   0  111.89   15.20
   3  -2   0  116.49   14.90
   3  -2   0   95.79   14.20
   3  -2   0  101.49   15.00
   3  -2   0  108.39   14.40
   3  -2   0  103.69   15.20
   3  -2   0  101.59   14.40
   3  -2   0  109.19   14.30
  -3  -2   0  119.29   14.40
   3  -2   0   94.19   14.30
   3  -2   0   86.89   14.70
  -3  -2   0   79.39   14.30
   3  -2   0   82.69   14.40
   3  -2   0  116.89   14.30
  -3  -2   0  110.89   14.90
  -3  -2   0  126.19   14.70
  -3  -2   0  119.49   14.00
  -3  -2   0  107.29   15.00
   3  -2   0  110.29   14.30
  -3  -2   0   91.59   14.60
  -3  -2   0   99.59   15.10
  -3  -2   0   99.49   14.80
  -3  -2   0   96.19   14.10
  -3  -2   0  128.39   14.30
   3  -2   0  119.89   14.40
   3  -2   0   95.59   15.40
   3  -2   0  106.49   14.80
  -3  -2   0  119.69   14.40
   3  -2   0  118.79   14.60
   3  -2   0   87.39   14.40
  -3  -2   0  108.09   14.50
   3  -2   0   97.19   14.40
  -3  -2   0   80.49   14.40
  -3  -2   0  115.49   14.70
  -3   2   0  100.19   14.30
  -3   2   0   86.59   14.40
   3   2   0   84.79   14.40
  -3   2   0   88.29   15.00
  -3   2   0  117.99   15.20
   3   2   0  103.09   14.50
   3   2   0  120.39   15.00
   3   2   0  117.59   14.70
  -3   2   0  113.09   14.80
  -3   2   0  109.49   14.10
   3   2   0  127.59   14.70
  -3   2   0  118.19   14.40
  -3   2   0   92.29   14.70
   3   2   0  116.69   14.40
   3   2   0  107.79   14.80
  -3   2   0  117.79   14.60
  -3   2   0  115.79   14.40
   3   2   0  102.89   14.60
   3   2   0  110.89   15.20
   3   2   0   98.19   14.90
   3   2   0  117.99   14.30
   3   2   0  105.89   14.20
  -3   2   0  104.09   14.30
  -3   2   0   90.79   14.90
  -3   2   0   88.49   14.70
  -3   2   0  114.09   14.30
   3   2   0  119.19   15.20
   3   2   0  126.19   14.50
   3   2   0  113.59   15.00
  -3   2   0  110.19   14.50
  -3   2   0   93.69   14.30
  -3   2   0  105.89   14.60
   3   2   0   93.49   14.10
   3   2   0   98.59   14.10
   3   2   0   99.39   14.70
  -3   2   0   92.09   14.40
   3   2   0  111.49   14.40
   4  -2   0   15.20    3.80
  -4  -2   0   15.20    4.40
  -4  -2   0   20.00    4.20
   4  -2   0   17.50    3.50
  -4  -2   0   15.50    4.60
  -4  -2   0    5.30    3.50
  -4  -2   0   18.00    4.20
   4  -2   0   20.60    4.10
   4  -2   0    9.50    3.90
  -4  -2   0   22.30    3.90
   4  -2   0   15.80    3.60
  -4  -2   0   15.10    3.80
  -4  -2   0   23.80    3.40
   4  -2   0   21.40    4.00
   4  -2   0   18.10    3.60
   4  -2   0   18.00    4.80
  -4  -2   0   19.70    3.20
   4  -2   0    8.20    5.80
  -4  -2   0   26.60    4.30
  -4  -2   0   15.40    4.80
   4  -2   0   15.30    4.60
   4  -2   0   16.60    4.70
   4  -2   0   27.80    4.00
   4  -2   0   13.00    3.70
  -4  -2   0   19.20    4.90
  -4  -2   0   23.80    3.90
   4  -2   0   15.70    4.00
   4  -2   0   13.90    5.00
  -4  -2   0   19.60    4.10
  -4  -2   0   16.00    3.20
   4  -2   0   15.00    3.30
  -4  -2   0   19.20    2.90
   4  -2   0   16.10    4.60
  -4  -2   0   21.40    5.30
   4  -2   0   17.20    3.20
  -4  -2   0   16.20    4.20
   4  -2   0   10.10    3.80
  -4  -2   0   16.20    5.00
   4  -2   0   20.40    5.50
   4   2   0   19.60    4.40
   4   2   0   22.70    4.50
  -4   2   0   11.40    4.50
  -4   2   0   16.60    4.40
   4   2   0   25.90    5.80
   4   2   0   16.30    5.50
  -4   2   0   19.20    3.30
  -4   2   0   18.00    3.60
  -4   2   0   14.20    4.00
  -4   2   0   14.40    4.70
   4   2   0   16.40    4.50
  -4   2   0   30.10    3.30
   4   2   0   21.30    4.60
   4   2   0   17.90    4.10
   4   2   0   13.80    3.10
   4   2   0   17.00    4.10
   4   2   0   18.20    3.90
   4   2   0   16.20    3.50
   4   2   0   17.10    3.30
  -4   2   0   18.60    3.70
  -4   2   0   14.80    3.80
  -4   2   0   12.30    4.20
  -4   2   0   14.90    3.70
  -4   2   0   18.80    3.70
  -4   2   0   23.20    4.50
  -4   2   0   15.50    3.50
   4   2   0   19.20    5.20
  -4   2   0   22.40    4.20
   4   2   0   18.90    4.90
   4   2   0   20.00    3.60
   4   2   0   17.80    3.20
  -4   2   0   16.50    4.20
   4   2   0   19.60    3.90
  -4   2   0   22.10    5.40
  -4   2   0   11.90    5.10
   4   2   0   17.10    3.90
   5  -2   0    7.40    3.10
  -5  -2   0    3.80    4.50
   5  -2   0   -0.20    5.30
   5  -2   0    5.00    4.40
   5  -2   0    4.80    3.00
   5  -2   0    6.40    3.40
  -5  -2   0    3.80    2.00
   5  -2   0    6.10    3.60
  -5  -2   0    4.60    2.50
   5  -2   0    2.60    5.00
  -5  -2   0    4.90    3.40
   5  -2   0   -0.70    6.20
  -5  -2   0    2.30    4.90
   5  -2   0    1.60    4.00
  -5  -2   0    3.50    2.50
  -5  -2   0   -1.10    3.60
   5  -2   0    1.50    4.20
  -5  -2   0    5.20    2.70
  -5  -2   0    5.70    3.30
  -5  -2   0   -0.60    3.00
   5  -2   0    2.60    3.50
  -5  -2   0    3.20    4.00
   5  -2   0    3.60    3.40
   5  -2   0    5.40    3.30
  -5  -2   0    5.10    5.10
  -5  -2   0    7.70    3.80
  -5  -2   0   -0.20    3.80
  -5  -2   0    2.20    4.40
  -5  -2   0    3.30    4.50
  -5  -2   0    5.20    4.40
   5  -2   0    5.60    3.30
   5  -2   0    5.10    2.80
  -5  -2   0    6.20    3.70
   5  -2   0    5.90    3.10
   5  -2   0   -0.10    3.20
   5  -2   0    4.80    2.60
   5  -2   0    3.40    4.30
  -5  -2   0    5.00    3.20
   5  -2   0    6.10    4.40
   5   2   0    4.20    2.50
  -5   2   0    1.90    4.10
  -5   2   0    2.80    3.30
  -5   2   0    8.90    4.00
  -5   2   0    6.70    2.50
   5   2   0    1.70    3.50
  -5   2   0   11.20    3.50
  -5   2   0    1.10    5.50
   5   2   0    0.70    3.60
  -5   2   0    3.50    3.70
  -5   2   0    4.90    3.30
  -5   2   0    7.30    5.20
   5   2   0    5.10    2.90
   5   2   0    5.90    4.30
   5   2   0    5.80    2.50
  -5   2   0    0.60    3.60
   5   2   0    5.90    3.10
  -5   2   0    3.70    4.60
  -5   2   0    2.60    2.90
   5   2   0    6.90    3.60
   5   2   0    2.80    4.70
   5   2   0   10.70    2.90
   5   2   0    5.20    3.50
   5   2   0    6.40    3.00
   5   2   0    3.60    5.60
  -5   2   0    4.30    3.90
   5   2   0   -2.50    5.00
  -5   2   0    6.60    3.00
   5   2   0    7.80    5.20
  -5   2   0    0.50    4.30
   5   2   0    5.60    4.30
  -5   2   0    2.40    3.10
   5   2   0   11.20    5.70
  -5   2   0    1.60    3.10
   6  -2   0   67.49   10.30
   6  -2   0   84.39   10.20
   6  -2   0   58.69   11.00
  -6  -2   0   78.79   11.10
  -6  -2   0   72.99    9.80
  -6  -2   0   56.79   10.80
  -6  -2   0   57.89   10.10
  -6  -2   0   71.29   10.30
  -6  -2   0   63.69   12.20
   6  -2   0   75.99   10.80
   6  -2   0   65.39   10.40
   6  -2   0   69.99   13.00
   6  -2   0   59.19   11.40
  -6  -2   0   74.99   10.80
   6  -2   0   77.79   13.00
  -6  -2   0   66.79   12.50
   6  -2   0   58.29   10.90
   6  -2   0   73.09   10.60
   6  -2   0   67.49   12.10
   6  -2   0   70.09   11.00
   6  -2   0   70.39   10.20
  -6  -2   0   78.09   10.20
   6  -2   0   68.59   10.70
  -6  -2   0   68.59   11.20
   6  -2   0   70.79   12.10
  -6  -2   0   75.59   11.30
   6  -2   0   70.59   10.60
  -6  -2   0   51.99   11.20
  -6  -2   0   68.49   12.40
  -6  -2   0   72.99   11.80
   6  -2   0   68.09   11.70
  -6  -2   0   79.59   11.10
  -6  -2   0   84.49   11.80
  -6   2   0   73.09   11.30
  -6   2   0   64.19   10.40
   6   2   0   60.39   12.20
  -6   2   0   63.39   11.90
   6   2   0   70.99   10.10
   6   2   0   66.49   11.10
   6   2   0   66.19   10.90
   6   2   0   84.19   10.70
  -6   2   0   59.89   10.50
  -6   2   0   74.69   11.00
   6   2   0   71.89   11.50
   6   2   0   64.09   13.10
  -6   2   0   52.19   11.70
  -6   2   0   72.89   11.50
  -6   2   0   64.39   11.20
   6   2   0   65.19   10.20
  -6   2   0   59.49   11.50
   6   2   0   82.69   11.00
  -6   2   0   55.19   12.50
   6   2   0   62.29   10.30
   6   2   0   81.69   10.60
   6   2   0   80.79   11.80
  -6   2   0   61.09   10.40
  -6   2   0   78.99   10.10
   6   2   0   71.19   10.40
  -6   2   0   63.49   10.50
   6   2   0   84.69   13.10
   6   2   0   79.39   12.30
  -6   2   0   80.09   11.50
  -6   2   0   69.39   10.40
   7  -2   0  247.88   35.80
  -7  -2   0  265.57   36.10
   7  -2   0  234.68   36.40
  -7  -2   0  281.77   35.60
   7  -2   0  293.57   35.60
   7  -2   0  255.27   35.90
  -7  -2   0  243.78   37.30
   7  -2   0  259.57   35.70
  -7  -2   0  279.27   35.90
  -7  -2   0  292.17   35.70
  -7  -2   0  292.17   35.30
   7  -2   0  252.67   37.60
  -7  -2   0  254.37   36.10
  -7  -2   0  280.87   35.50
  -7  -2   0  265.67   36.20
   7  -2   0  271.27   36.80
   7  -2   0  262.17   35.70
  -7  -2   0  268.67   36.80
  -7  -2   0  298.67   36.30
   7  -2   0  235.88   36.10
   7  -2   0  251.47   35.60
   7  -2   0  296.67   37.60
   7  -2   0  265.47   37.00
  -7  -2   0  294.47   36.90
   7  -2   0  245.68   36.10
  -7  -2   0  234.58   36.80
  -7  -2   0  192.18   36.00
  -7  -2   0  264.07   37.30
   7  -2   0  263.97   38.30
   7  -2   0  254.17   36.70
   7  -2   0  267.47   35.90
  -7   2   0  213.78   36.90
  -7   2   0  244.38   36.90
  -7   2   0  237.38   36.60
   7   2   0  263.97   36.70
   7   2   0  291.77   37.30
  -7   2   0  256.57   36.10
   7   2   0  291.67   35.90
  -7   2   0  243.58   35.80
  -7   2   0  253.17   35.70
  -7   2   0  250.17   35.80
   7   2   0  311.77   36.20
   7   2   0  277.27   35.60
  -7   2   0  284.57   35.90
   7   2   0  240.68   35.60
   7   2   0  275.17   37.40
  -7   2   0  248.48   35.90
   7   2   0  275.77   35.70
   7   2   0  335.77   38.00
   7   2   0  244.68   36.00
   7   2   0  255.07   35.80
  -7   2   0  284.97   35.70
  -7   2   0  289.07   35.40
   7   2   0  279.87   36.50
  -7   2   0  250.47   36.40
   7   2   0  270.87   38.00
  -7   2   0  239.38   36.20
  -7   2   0  251.67   36.50
  -7   2   0  217.28   37.30
   7   2   0  238.98   35.40
   7   2   0  270.27   36.50
   8  -2   0  564.74   65.79
  -8  -2   0  431.06   64.29
   8  -2   0  487.95   65.19
   8  -2   0  440.86   63.79
  -8  -2   0  468.65   63.59
   8  -2   0  591.14   63.79
  -8  -2   0  402.96   64.19
  -8  -2   0  461.85   63.99
   8  -2   0  472.85   66.59
  -8  -2   0  456.45   65.09
   8  -2   0  484.15   64.89
   8  -2   0  475.15   64.09
   8  -2   0  434.26   64.49
  -8  -2   0  474.85   64.79
   8  -2   0  542.05   65.29
  -8  -2   0  538.05   64.49
  -8  -2   0  484.95   64.09
   8  -2   0  457.75   63.99
  -8  -2   0  428.76   65.39
   8  -2   0  536.35   64.19
   8  -2   0  409.86   64.19
  -8  -2   0  537.95   64.49
  -8  -2   0  469.45   64.99
  -8  -2   0  462.95   63.69
  -8  -2   0  450.05   65.39
   8  -2   0  464.55   63.79
  -8  -2   0  510.45   63.79
   8  -2   0  449.36   64.39
  -8  -2   0  516.15   63.49
   8  -2   0  490.15   63.89
   8  -2   0  426.96   65.69
   8   2   0  483.65   63.99
   8   2   0  472.45   65.59
  -8   2   0  439.46   64.39
   8   2   0  480.85   66.19
   8   2   0  513.75   63.99
  -8   2   0  527.45   63.79
   8   2   0  428.86   63.59
  -8   2   0  429.66   65.49
  -8   2   0  452.05   64.19
  -8   2   0  485.35   64.19
  -8   2   0  455.75   65.09
  -8   2   0  461.15   64.09
  -8   2   0  438.86   63.79
   8   2   0  489.75   65.09
  -8   2   0  492.55   64.59
  -8   2   0  460.05   63.89
   8   2   0  531.15   64.89
  -8   2   0  468.05   63.99
   8   2   0  423.86   64.09
  -8   2   0  489.75   64.59
   8   2   0  522.95   64.89
  -8   2   0  434.46   64.99
  -8   2   0  501.15   63.59
   8   2   0  572.44   65.69
   8   2   0  433.06   63.79
   8   2   0  471.85   63.69
  -8   2   0  399.26   65.19
  -9  -2   0  181.88   28.10
   9  -2   0  223.48   30.00
   9  -2   0  205.68   31.30
   9  -2   0  198.58   28.00
   9  -2   0  192.48   27.70
  -9  -2   0  198.88   29.60
  -9  -2   0  188.28   27.90
  -9  -2   0  217.08   28.10
   9  -2   0  230.58   27.70
  -9  -2   0  174.68   26.80
  -9  -2   0  195.18   27.30
   9  -2   0  247.98   27.30
   9  -2   0  193.98   28.80
  -9  -2   0  185.88   30.30
  -9  -2   0  138.69   28.30
   9  -2   0  186.78   28.10
   9  -2   0  193.88   28.70
   9  -2   0  221.08   29.10
  -9  -2   0  175.38   29.00
   9  -2   0  181.38   28.90
   9  -2   0  202.88   27.90
   9  -2   0  205.98   31.60
  -9  -2   0  199.48   26.80
   9  -2   0  251.97   31.10
  -9  -2   0  202.48   30.40
   9  -2   0  177.18   27.30
  -9  -2   0  199.98   28.30
  -9  -2   0  185.98   29.60
   9  -2   0  182.68   27.40
  -9  -2   0  193.08   28.40
  -9   2   0  192.28   28.00
   9   2   0  188.58   31.20
  -9   2   0  187.58   28.80
  -9   2   0  172.18   30.40
   9   2   0  202.08   27.40
   9   2   0  228.98   28.90
   9   2   0  181.08   28.70
   9   2   0  168.38   27.10
  -9   2   0  212.98   27.00
  -9   2   0  203.68   27.90
   9   2   0  190.18   30.10
  -9   2   0  161.48   29.50
  -9   2   0  204.68   27.50
   9   2   0  193.48   27.10
  -9   2   0  200.78   28.60
   9   2   0  247.58   30.20
  -9   2   0  190.58   27.60
  -9   2   0  160.28   27.90
   9   2   0  195.08   28.60
   9   2   0  238.18   28.90
  -9   2   0  227.28   27.40
  -9   2   0  178.58   29.20
  -9   2   0  202.68   29.00
   9   2   0  162.28   28.00
   9   2   0  175.48   27.30
  -9   2   0  200.18   27.80
  -9   2   0  164.98   28.60
   9   2   0  191.98   27.70
   9   2   0  271.17   32.10
  10  -2   0   57.59   12.60
  10  -2   0   58.79   12.60
 -10  -2   0   78.89   15.50
 -10  -2   0   67.99   12.80
  10  -2   0   51.39   13.50
  10  -2   0   73.39   13.20
 -10  -2   0   63.79   11.40
 -10  -2   0   75.79   16.00
  10  -2   0   79.99   12.00
 -10  -2   0   46.50   16.40
 -10  -2   0   66.79   11.90
 -10  -2   0   69.59   13.10
  10  -2   0   79.89   15.00
  10  -2   0   66.09   17.00
  10  -2   0   74.39   14.20
  10  -2   0   75.89   12.30
 -10  -2   0   82.09   20.30
 -10  -2   0   52.29   12.80
  10  -2   0   71.59   17.40
 -10  -2   0   77.49   15.40
  10  -2   0   84.99   12.50
  10  -2   0   63.19   12.10
  10  -2   0   76.99   16.60
 -10  -2   0   72.79   14.00
 -10  -2   0   61.79   14.00
  10  -2   0   78.19   19.60
  10  -2   0   75.69   13.80
 -10  -2   0   76.69   11.00
 -10   2   0   73.79   13.70
  10   2   0   69.69   16.60
 -10   2   0   81.49   15.70
 -10   2   0   61.99   17.20
  10   2   0   55.79   13.50
 -10   2   0   67.59   12.60
  10   2   0   79.39   14.60
  10   2   0   77.99   12.60
  10   2   0   60.19   11.50
 -10   2   0   72.79   14.30
  10   2   0   50.99   15.00
  10   2   0   81.59   12.10
 -10   2   0   60.29   13.60
  10   2   0  100.49   19.50
 -10   2   0   72.89   12.10
 -10   2   0   58.69   12.70
 -10   2   0   74.89   14.40
 -10   2   0   67.39   11.70
 -10   2   0   68.89   14.00
  10   2   0   77.29   13.00
  10   2   0   81.19   15.10
 -10   2   0   74.69   13.70
 -10   2   0   64.89   15.50
  10   2   0   65.09   18.40
  10   2   0   73.09   12.80
  10   2   0   74.09   14.40
  10   2   0  105.69   18.30
  11  -2   0   11.30   12.10
 -11  -2   0   -5.40    9.90
 -11  -2   0   14.30   12.00
 -11  -2   0   19.80   13.80
  11  -2   0   10.80    7.40
  11  -2   0   22.60   14.00
  11  -2   0   18.70    8.20
  11  -2   0   18.50    8.50
 -11  -2   0   19.80    9.00
  11  -2   0   11.90    7.70
  11  -2   0   15.90   11.10
 -11  -2   0   11.30    8.70
  11  -2   0   17.20    9.00
  11  -2   0   22.50   16.90
 -11  -2   0   16.00   11.70
 -11  -2   0   33.00   11.50
 -11  -2   0   27.40   14.10
 -11  -2   0   24.10   10.30
  11  -2   0   -5.70    8.20
  11  -2   0   15.70   14.10
  11  -2   0   13.90    7.00
 -11  -2   0    3.00    8.80
  11  -2   0   10.20    9.70
 -11   2   0    9.80    7.30
  11   2   0   17.20   16.50
  11   2   0    9.50    7.60
 -11   2   0   47.50   11.20
  11   2   0   -1.40   14.10
  11   2   0   15.30    9.60
  11   2   0   18.70    8.60
 -11   2   0   30.30   10.70
 -11   2   0   14.80    8.10
 -11   2   0   14.80    9.00
  11   2   0   15.40   11.30
 -11   2   0   12.80   13.00
  11   2   0  -10.50   10.70
  11   2   0    3.10    9.60
  11   2   0   16.10    8.50
  11   2   0   10.60    6.90
  11   2   0   16.30   16.20
 -11   2   0   12.90    9.00
  11   2   0   15.50   15.00
 -11   2   0   17.90   14.40
 -11   2   0   10.30    9.30
 -11   2   0   -1.00   11.20
  11   2   0   16.60    6.90
 -11   2   0    7.80    9.20
  11   2   0    3.60    8.70
 -11   2   0   14.40    9.70
 -11   2   0    9.20    6.70
 -12  -2   0   46.30   13.90
  12  -2   0   50.89   11.50
  12  -2   0   36.30   12.30
  12  -2   0   58.19   12.80
 -12  -2   0   72.99   19.50
 -12  -2   0   64.09   16.10
 -12  -2   0   38.40   16.10
 -12  -2   0   50.29   13.90
  12  -2   0   48.70   12.50
  12  -2   0   57.49   11.70
  12  -2   0   29.50   17.60
 -12  -2   0   48.20   13.20
  12  -2   0   46.80   14.10
  12  -2   0   76.29   18.10
  12  -2   0   32.10   21.00
  12  -2   0   59.09   11.20
  12  -2   0   64.69   12.00
 -12  -2   0   46.30   12.80
  12  -2   0   38.70   13.70
 -12  -2   0   56.99   13.70
  12  -2   0   59.99   19.10
  12   2   0   67.79   21.00
  12   2   0   66.59   20.90
 -12   2   0   29.70   13.10
 -12   2   0   33.10   13.20
  12   2   0   45.60   17.70
 -12   2   0   54.79   16.60
  12   2   0   59.99   10.90
 -12   2   0   56.59   13.00
 -12   2   0   50.19   10.70
 -12   2   0   32.80   13.20
  12   2   0   49.70   10.90
 -12   2   0   56.69   14.10
 -12   2   0   53.39   14.80
  12   2   0   54.69   12.40
  12   2   0   66.99   12.40
  12   2   0   61.09   15.70
  12   2   0   17.40   15.60
  12   2   0   54.99   13.40
  12   2   0   86.09   20.10
 -12   2   0   54.39   19.50
  12   2   0   52.09   11.90
 -12   2   0   89.59   16.10
 -12   2   0   60.69   12.90
  12   2   0   55.99   15.10
 -12   2   0   74.99   11.70
  12   2   0   49.30   14.00
 -13  -2   0   10.50    8.80
 -13  -2   0   -1.40   11.70
  13  -2   0    2.20    8.80
  13  -2   0   11.30   10.80
 -13  -2   0   15.60   14.50
  13  -2   0   16.50   11.00
 -13  -2   0   11.60   12.20
  13  -2   0    3.70    8.80
  13  -2   0   -7.90    9.00
  13  -2   0    3.30   10.70
  13  -2   0   51.09   23.50
 -13  -2   0   15.60   11.40
  13  -2   0  -22.30   16.50
  13  -2   0    0.60   10.10
  13  -2   0    0.00   15.40
 -13  -2   0   25.70   12.00
 -13  -2   0    8.10   10.80
  13  -2   0    8.50   13.20
 -13  -2   0   31.50   18.60
  13  -2   0   16.10   11.70
 -13   2   0    6.10   10.90
 -13   2   0   10.60   10.10
  13   2   0    5.50    9.90
  13   2   0   17.40   20.30
  13   2   0  -15.00   14.90
  13   2   0    9.40    8.70
  13   2   0   -7.60   18.00
  13   2   0    2.10   13.80
 -13   2   0    6.90   10.80
 -13   2   0    6.10   11.80
 -13   2   0   25.10   18.80
  13   2   0   -6.80    7.80
 -13   2   0   16.10   12.40
 -13   2   0   -5.90   14.10
 -13   2   0   15.80    8.40
  13   2   0   28.70   11.20
  13   2   0   13.70   11.30
  13   2   0   -5.30   11.70
  13   2   0  -25.20   19.10
 -13   2   0    9.30   12.00
  13   2   0    9.70   10.30
 -14  -2   0   67.99   22.40
 -14  -2   0   47.50   14.80
  14  -2   0   36.90   12.40
  14  -2   0   50.79   15.40
 -14  -2   0   27.80   12.30
  14  -2   0   18.70   24.80
  14  -2   0   57.49   14.80
  14  -2   0   45.40   13.90
  14  -2   0   58.69   25.70
  14  -2   0   47.90   16.40
  14  -2   0   42.70   20.10
  14  -2   0   55.79   13.30
  14  -2   0   64.09   12.80
 -14  -2   0   53.59   15.80
 -14  -2   0   34.90   15.10
  14  -2   0   31.10   12.30
  14  -2   0   61.99   14.80
 -14  -2   0   45.20   16.50
 -14   2   0   57.19   13.60
 -14   2   0   42.60   14.60
  14   2   0   33.00   11.60
 -14   2   0   40.10   17.80
 -14   2   0   41.90   15.10
  14   2   0   43.20   12.60
  14   2   0   69.39   18.00
  14   2   0   78.09   25.80
 -14   2   0   66.99   11.90
 -14   2   0   57.19   22.90
  14   2   0   52.09   13.40
 -14   2   0   21.10   15.30
  14   2   0   31.30   22.40
 -14   2   0   33.00   14.80
 -14   2   0   40.00   15.10
  14   2   0   45.70   14.80
  14   2   0   26.60   15.10
  14   2   0   65.09   13.80
  14   2   0   14.70   18.60
  15  -2   0   36.40   12.30
  15  -2   0   26.30   14.40
  15  -2   0   28.40   17.00
  15  -2   0   39.40   13.20
 -15  -2   0   16.50   14.90
  15  -2   0   38.60   15.40
  15  -2   0   17.80   13.20
 -15  -2   0   54.79   25.50
 -15  -2   0   10.00   14.40
  15  -2   0   33.10   27.20
  15  -2   0   13.80   12.40
 -15  -2   0    2.00   10.60
 -15  -2   0   28.00   15.60
  15  -2   0   51.99   15.50
  15  -2   0   -7.10   15.30
  15   2   0   24.00   12.80
  15   2   0   12.50   14.80
 -15   2   0   19.40   15.40
 -15   2   0   31.90   15.80
 -15   2   0   17.60   14.90
  15   2   0   36.50   26.70
  15   2   0   20.70   13.20
  15   2   0   30.30   14.80
  15   2   0   29.20   17.00
 -15   2   0   -7.60   15.50
  15   2   0   22.70   19.80
 -15   2   0   63.19   23.90
 -15   2   0   34.30   11.60
 -15   2   0   48.20   15.70
  16  -2   0   17.70   15.60
 -16  -2   0   66.59   29.50
  16  -2   0    0.50   12.00
 -16  -2   0    5.80   16.20
  16  -2   0   -5.60   12.60
  16  -2   0    0.20   14.20
  16  -2   0    0.70   21.20
  16  -2   0    5.00   14.00
 -16  -2   0  -12.80   15.80
 -16  -2   0   25.10   15.50
 -16  -2   0  -12.70   12.20
  16  -2   0   10.90   15.30
  16  -2   0   -6.80   27.40
  16   2   0    5.80   13.90
 -16   2   0   67.09   26.80
  16   2   0    1.80   17.20
  16   2   0   16.90   13.70
 -16   2   0   26.80   14.90
  16   2   0   17.80   28.60
 -16   2   0    4.30   15.30
 -16   2   0   -7.30   14.60
  16   2   0   20.90   22.20
 -16   2   0   -5.70   14.50
  16   2   0   13.60   14.30
  16   2   0   51.09   17.40
  16   2   0    3.10   19.30
  17  -2   0    2.20   15.70
  17  -2   0   27.00   16.50
 -17  -2   0   25.10   18.40
  17  -2   0   20.40   18.40
  17  -2   0   13.20   35.00
 -17  -2   0   -2.20   12.40
 -17  -2   0  -12.90   17.40
  17  -2   0  -49.50   21.10
 -17  -2   0   15.70   16.60
 -17  -2   0    8.60   29.80
  17   2   0   27.10   18.20
  17   2   0   20.50   20.60
 -17   2   0  -22.10   27.10
  17   2   0   -7.90   29.90
 -17   2   0   28.50   16.90
  17   2   0  -19.90   18.20
  17   2   0   25.50   15.60
  17   2   0    8.90   14.30
  17   2   0  -20.20   24.30
  17   2   0   -5.00   16.30
 -17   2   0   15.60   16.90
 -17   2   0   21.20   17.60
   0  -3   0    0.70    1.10
   0  -3   0    1.40    1.10
   0  -3   0    0.60    1.00
   0  -3   0    0.90    1.70
   0  -3   0    0.70    1.50
   0  -3   0   -0.30    1.10
   0  -3   0   -0.70    1.30
   0  -3   0    0.00    1.20
   0  -3   0    0.50    1.60
   0  -3   0    1.50    1.20
   0  -3   0    0.50    1.50
   0  -3   0    1.50    2.00
   0  -3   0    2.50    0.70
   0  -3   0   -0.90    1.10
   0  -3   0    1.20    1.00
   0   3   0    2.20    1.60
   0   3   0   -0.40    0.80
   0   3   0    1.20    0.70
   0   3   0   -0.30    1.50
   0   3   0    1.20    1.30
   0   3   0   -0.20    1.50
   0   3   0    0.50    1.50
   0   3   0    2.40    1.10
   0   3   0   -0.60    1.50
   0   3   0    0.40    2.00
   0   3   0   -0.50    1.00
   0   3   0    1.30    1.20
   0   3   0    0.50    1.00
   0   3   0    1.90    1.10
   0   3   0    0.90    1.20
   0   3   0    0.40    0.90
   0   3   0   -1.40    0.90
   0   3   0    0.70    1.90
   0   3   0    0.30    0.60
   0   3   0    0.40    0.80
   1  -3   0  867.21  135.49
   1  -3   0 1173.48  135.89
   1  -3   0 1070.39  135.59
  -1  -3   0  985.70  135.69
  -1  -3   0 1021.70  135.69
   1  -3   0 1012.20  135.59
  -1  -3   0 1015.80  135.59
   1  -3   0 1103.39  135.79
  -1  -3   0  959.90  135.59
   1  -3   0 1052.29  135.59
   1  -3   0  978.40  135.59
  -1  -3   0  920.01  135.49
   1  -3   0 1084.89  135.59
   1  -3   0  973.70  135.99
  -1  -3   0  951.40  135.69
   1  -3   0  943.71  135.79
   1  -3   0 1016.50  135.59
  -1  -3   0  989.60  135.89
  -1  -3   0 1087.69  135.89
  -1  -3   0 1016.40  135.49
  -1  -3   0 1080.89  135.99
  -1  -3   0 1051.89  135.69
  -1  -3   0 1074.99  135.89
  -1  -3   0  983.80  135.79
  -1  -3   0  924.11  135.59
   1  -3   0 1012.50  135.59
   1  -3   0  962.20  135.79
  -1  -3   0 1032.00  135.99
   1  -3   0 1089.69  135.69
   1   3   0 1020.50  135.69
  -1   3   0 1024.60  135.79
  -1   3   0 1073.19  135.59
   1   3   0  925.41  135.89
   1   3   0 1168.58  135.99
   1   3   0 1111.59  135.79
   1   3   0 1184.48  135.79
   1   3   0  974.30  135.79
  -1   3   0 1006.00  135.59
   1   3   0 1003.50  135.69
  -1   3   0 1004.90  135.59
   1   3   0 1048.70  135.49
   1   3   0 1056.69  135.59
   1   3   0  908.31  135.49
   1   3   0  995.60  135.79
  -1   3   0  961.30  135.89
  -1   3   0 1095.29  135.49
  -1   3   0 1059.89  135.49
   1   3   0  869.31  135.69
  -1   3   0 1020.30  135.89
   1   3   0 1074.29  135.59
  -1   3   0 1118.79  135.59
   1   3   0  943.21  135.59
  -1   3   0  981.70  135.79
   1   3   0 1125.39  135.79
  -1   3   0  992.00  135.59
   1   3   0 1145.99  135.69
   2  -3   0 1638.44  232.58
   2  -3   0 1518.45  233.08
  -2  -3   0 1706.43  232.78
  -2  -3   0 1730.33  232.68
  -2  -3   0 1585.74  232.98
  -2  -3   0 1887.41  232.58
   2  -3   0 1660.43  232.88
  -2  -3   0 1581.54  232.88
   2  -3   0 1753.02  232.68
   2  -3   0 1778.32  232.58
   2  -3   0 2025.90  233.18
   2  -3   0 1617.44  232.58
   2  -3   0 1890.31  232.98
  -2  -3   0 1728.53  232.78
  -2  -3   0 1872.21  232.88
   2  -3   0 1798.22  232.58
   2  -3   0 1541.25  232.88
  -2  -3   0 1784.12  233.08
   2  -3   0 1809.32  232.38
  -2  -3   0 1852.91  232.78
  -2  -3   0 1480.15  232.58
   2  -3   0 1904.51  232.48
   2  -3   0 1698.93  232.58
  -2  -3   0 1751.72  232.98
  -2  -3   0 1742.53  232.58
  -2  -3   0 1740.83  232.68
  -2  -3   0 1782.02  232.48
   2  -3   0 1688.93  232.58
   2  -3   0 1662.63  232.58
  -2  -3   0 1906.21  232.98
   2  -3   0 1805.72  232.88
  -2   3   0 1990.10  232.68
  -2   3   0 1575.74  232.58
   2   3   0 1693.33  232.68
   2   3   0 1746.23  232.68
   2   3   0 1903.21  232.58
   2   3   0 1889.01  232.78
   2   3   0 1607.74  232.78
   2   3   0 1718.53  232.58
   2   3   0 1706.33  232.98
  -2   3   0 1644.44  232.68
  -2   3   0 1593.54  232.88
   2   3   0 1883.61  232.98
  -2   3   0 1835.52  232.48
  -2   3   0 1949.30  232.78
   2   3   0 1725.83  232.78
   2   3   0 1801.32  232.88
   2   3   0 1959.60  232.68
   2   3   0 1612.34  232.88
  -2   3   0 1658.53  232.98
  -2   3   0 1860.21  233.18
  -2   3   0 1565.64  232.58
  -2   3   0 1690.63  232.48
  -2   3   0 1853.91  232.68
   2   3   0 1947.71  232.98
  -2   3   0 1685.03  232.58
   2   3   0 1739.53  232.58
  -2   3   0 1962.90  232.88
  -2   3   0 1883.31  232.48
   3  -3   0  439.06   71.59
  -3  -3   0  558.34   71.69
   3  -3   0  572.64   72.19
  -3  -3   0  523.45   71.59
  -3  -3   0  506.65   71.79
   3  -3   0  438.06   71.69
  -3  -3   0  478.35   71.79
   3  -3   0  536.85   71.99
   3  -3   0  493.25   71.39
  -3  -3   0  451.05   71.39
   3  -3   0  528.95   71.39
  -3  -3   0  557.24   71.79
   3  -3   0  493.05   71.29
  -3  -3   0  598.54   71.69
  -3  -3   0  539.05   71.39
   3  -3   0  600.54   71.89
   3  -3   0  524.45   71.79
   3  -3   0  530.85   71.29
   3  -3   0  537.15   71.29
  -3  -3   0  532.65   71.99
   3  -3   0  558.04   71.69
  -3  -3   0  582.34   71.39
  -3  -3   0  477.15   71.49
  -3  -3   0  583.24   71.59
   3  -3   0  596.44   71.59
   3  -3   0  578.44   71.29
  -3  -3   0  565.64   71.99
  -3   3   0  600.84   71.39
  -3   3   0  593.84   71.19
   3   3   0  560.34   71.69
   3   3   0  559.94   71.39
   3   3   0  600.44   71.59
   3   3   0  537.55   71.29
  -3   3   0  524.95   71.99
  -3   3   0  541.65   71.99
   3   3   0  527.15   71.79
  -3   3   0  511.05   71.89
   3   3   0  536.95   71.89
  -3   3   0  482.75   71.69
  -3   3   0  603.34   71.79
  -3   3   0  510.45   71.29
   3   3   0  537.25   71.29
  -3   3   0  529.15   71.29
  -3   3   0  461.55   71.69
  -3   3   0  510.15   71.49
  -3   3   0  497.35   71.29
  -3   3   0  554.34   71.39
   3   3   0  552.44   71.69
   3   3   0  441.56   71.49
  -3   3   0  613.94   71.19
  -3   3   0  574.64   71.49
  -3   3   0  510.55   71.79
   3   3   0  554.34   71.59
   3   3   0  599.64   72.09
  -3   3   0  499.25   71.69
   3   3   0  527.65   71.49
   3   3   0  567.14   71.29
   3   3   0  517.05   71.79
  -3   3   0  585.64   71.49
  -4  -3   0   15.10    4.70
  -4  -3   0   24.60    4.20
   4  -3   0   21.70    4.10
  -4  -3   0   10.50    4.10
   4  -3   0   24.80    5.20
  -4  -3   0   25.00    4.60
  -4  -3   0   20.30    5.60
   4  -3   0   21.10    4.20
  -4  -3   0   19.00    4.30
   4  -3   0   20.30    4.10
  -4  -3   0   19.30    5.50
  -4  -3   0   21.30    4.40
   4  -3   0   17.00    5.80
  -4  -3   0   21.20    6.00
  -4  -3   0   21.30    4.70
   4  -3   0   18.70    6.90
  -4  -3   0   27.70    4.20
   4  -3   0   19.60    4.30
   4  -3   0   14.50    4.30
  -4  -3   0   23.90    5.50
   4  -3   0   20.80    3.70
   4  -3   0   27.40    3.60
  -4  -3   0   23.50    4.80
  -4  -3   0   19.70    4.90
   4  -3   0   19.90    5.40
  -4  -3   0   28.90    3.30
   4  -3   0   26.80    4.30
  -4  -3   0   25.70    5.50
   4  -3   0   18.80    5.10
   4  -3   0   13.90    5.20
   4  -3   0   21.20    4.50
   4  -3   0   18.90    4.50
   4  -3   0   30.90    4.80
   4  -3   0   19.20    4.50
   4  -3   0   17.80    5.10
  -4   3   0   19.20    4.80
  -4   3   0   21.50    4.30
  -4   3   0   30.00    3.60
  -4   3   0   15.90    4.80
  -4   3   0   18.60    4.10
  -4   3   0   26.20    4.80
   4   3   0   18.10    4.90
   4   3   0   21.10    4.10
   4   3   0   18.30    3.50
   4   3   0   16.90    4.50
   4   3   0   18.70    4.90
   4   3   0   22.90    4.10
  -4   3   0   14.40    4.30
   4   3   0   16.50    5.10
   4   3   0   30.40    6.30
   4   3   0   27.60    5.40
   4   3   0   26.00    5.80
   4   3   0   24.20    5.50
  -4   3   0   19.50    3.80
  -4   3   0   16.50    5.30
  -4   3   0   18.80    5.00
  -4   3   0   25.70    3.50
  -4   3   0   20.30    4.10
   4   3   0   21.50    4.80
  -4   3   0   16.40    5.10
   4   3   0   17.20    3.50
  -4   3   0   13.80    5.90
  -4   3   0   21.00    4.00
  -4   3   0   17.10    4.50
   4   3   0   20.50    4.40
   4   3   0   23.00    4.60
   4   3   0   29.50    4.40
  -5  -3   0 2397.46  290.07
  -5  -3   0 2059.09  290.57
   5  -3   0 2261.87  289.97
  -5  -3   0 2293.57  290.27
  -5  -3   0 2272.47  290.07
   5  -3   0 2070.09  289.97
  -5  -3   0 2222.28  289.87
  -5  -3   0 2181.98  290.47
  -5  -3   0 2525.85  289.97
   5  -3   0 2214.88  289.87
   5  -3   0 2260.17  290.77
   5  -3   0 2204.98  290.57
  -5  -3   0 2536.85  289.67
   5  -3   0 1854.21  290.17
   5  -3   0 2063.89  290.17
  -5  -3   0 2467.25  290.27
   5  -3   0 2225.88  291.27
   5  -3   0 2050.59  290.07
  -5  -3   0 2245.38  290.87
   5  -3   0 2329.87  290.57
  -5  -3   0 2163.28  290.07
   5  -3   0 2348.07  290.67
   5  -3   0 2183.18  290.07
  -5  -3   0 1898.31  290.27
  -5  -3   0 2141.09  290.87
   5  -3   0 2037.20  290.97
   5  -3   0 1940.61  289.97
   5  -3   0 2171.88  290.17
   5  -3   0 2111.59  290.17
  -5  -3   0 2249.07  290.67
  -5  -3   0 2503.65  290.67
   5  -3   0 2276.67  290.67
   5  -3   0 2101.79  289.97
   5  -3   0 2105.39  289.97
  -5   3   0 2229.98  290.27
  -5   3   0 2033.10  290.17
   5   3   0 2063.29  289.87
   5   3   0 2527.65  290.47
  -5   3   0 2147.79  289.97
   5   3   0 2561.94  290.87
  -5   3   0 2165.98  289.97
   5   3   0 1987.40  290.77
   5   3   0 2238.48  290.07
   5   3   0 2430.16  289.97
   5   3   0 2412.06  290.17
   5   3   0 2176.38  290.77
  -5   3   0 1944.91  290.47
   5   3   0 2198.28  290.57
  -5   3   0 1971.50  290.17
  -5   3   0 2134.89  290.67
  -5   3   0 2108.59  289.97
   5   3   0 2076.89  289.77
  -5   3   0 1857.81  290.77
  -5   3   0 1943.01  290.17
  -5   3   0 2273.37  290.47
   5   3   0 1850.71  289.77
  -5   3   0 2278.77  290.17
   5   3   0 2456.65  289.97
  -5   3   0 2241.58  289.97
   5   3   0 2006.80  290.27
   6  -3   0 1109.29  146.69
   6  -3   0 1050.79  146.89
  -6  -3   0 1251.27  147.49
   6  -3   0  915.51  146.99
  -6  -3   0 1131.39  147.39
  -6  -3   0 1169.58  147.09
   6  -3   0 1152.08  148.19
  -6  -3   0 1245.68  147.09
   6  -3   0 1099.99  147.49
  -6  -3   0  916.91  146.79
  -6  -3   0 1185.38  146.69
  -6  -3   0 1171.28  146.79
   6  -3   0 1108.89  146.69
   6  -3   0  977.20  146.79
   6  -3   0  988.40  146.99
  -6  -3   0 1135.79  147.69
   6  -3   0 1026.50  146.69
   6  -3   0 1092.69  146.79
  -6  -3   0 1053.49  147.59
  -6  -3   0 1025.50  146.89
   6  -3   0 1197.18  147.49
   6  -3   0 1199.08  147.79
   6  -3   0 1061.89  146.89
   6  -3   0 1095.79  148.39
  -6  -3   0  959.80  147.09
  -6  -3   0 1051.49  147.89
   6  -3   0 1190.08  147.49
  -6  -3   0 1254.57  146.39
   6  -3   0 1023.00  146.79
  -6  -3   0 1152.88  146.59
  -6  -3   0 1171.38  146.79
   6  -3   0 1111.39  146.59
   6   3   0 1208.08  147.59
   6   3   0 1155.88  146.69
  -6   3   0 1037.70  146.69
  -6   3   0 1029.40  146.99
  -6   3   0  954.00  146.89
  -6   3   0  984.60  147.29
   6   3   0 1033.80  147.19
  -6   3   0 1235.68  146.49
   6   3   0 1120.99  147.69
   6   3   0 1123.99  147.19
   6   3   0 1065.49  146.79
  -6   3   0 1061.29  147.49
   6   3   0  993.10  146.49
   6   3   0 1050.59  146.59
   6   3   0 1179.28  146.79
  -6   3   0 1177.58  147.09
   6   3   0 1153.78  147.99
  -6   3   0 1115.09  146.79
   6   3   0 1278.77  147.29
  -6   3   0 1132.39  147.09
  -6   3   0 1114.49  147.29
   6   3   0 1305.97  147.89
  -6   3   0 1042.80  147.89
   6   3   0 1106.69  146.49
  -6   3   0 1174.58  146.79
  -6   3   0  988.80  147.59
   6   3   0 1142.29  146.69
  -6   3   0 1055.29  146.79
  -6   3   0 1112.49  147.09
  -7  -3   0  196.88   29.30
   7  -3   0  224.28   29.60
  -7  -3   0  187.78   28.20
   7  -3   0  173.98   28.60
   7  -3   0  216.18   31.10
   7  -3   0  184.88   28.20
  -7  -3   0  185.68   29.60
   7  -3   0  202.18   28.00
   7  -3   0  186.78   27.90
   7  -3   0  179.18   28.00
   7  -3   0  219.98   29.30
   7  -3   0  230.08   29.40
  -7  -3   0  201.68   28.50
  -7  -3   0  207.78   28.40
   7  -3   0  188.38   28.40
  -7  -3   0  203.98   29.90
  -7  -3   0  150.48   28.20
   7  -3   0  193.08   28.20
  -7  -3   0  230.08   28.70
   7  -3   0  213.88   29.20
   7  -3   0  193.28   30.00
   7  -3   0  206.38   28.20
  -7  -3   0  207.38   29.20
   7  -3   0  260.77   27.90
  -7  -3   0  222.38   27.40
  -7  -3   0  218.78   28.70
  -7  -3   0  176.08   28.70
   7  -3   0  205.18   28.70
  -7  -3   0  225.08   29.20
  -7  -3   0  185.78   27.80
   7  -3   0  211.38   28.00
  -7  -3   0  206.68   27.90
   7   3   0  246.98   28.60
  -7   3   0  239.28   28.10
   7   3   0  260.37   30.60
  -7   3   0  205.28   28.90
   7   3   0  210.68   28.00
  -7   3   0  198.88   28.10
   7   3   0  213.58   29.80
   7   3   0  194.68   30.40
   7   3   0  209.28   28.10
  -7   3   0  209.98   28.10
  -7   3   0  189.98   29.20
   7   3   0  170.38   28.70
  -7   3   0  228.48   28.20
  -7   3   0  220.18   28.70
  -7   3   0  184.98   29.30
  -7   3   0  178.38   30.00
   7   3   0  176.48   27.70
   7   3   0  221.98   29.00
   7   3   0  183.68   27.90
  -7   3   0  213.58   27.60
   7   3   0  184.68   28.30
   7   3   0  215.38   28.10
  -7   3   0  197.38   28.70
   7   3   0  183.68   27.70
   7   3   0  241.48   29.90
   7   3   0  202.88   29.10
  -7   3   0  170.58   29.50
  -7   3   0  199.38   28.30
   7   3   0  235.68   29.00
  -7   3   0  191.78   28.50
   8  -3   0  350.26   48.10
   8  -3   0  362.46   47.70
   8  -3   0  338.37   47.30
   8  -3   0  396.46   47.10
  -8  -3   0  358.76   47.20
  -8  -3   0  362.26   48.00
   8  -3   0  343.97   47.70
  -8  -3   0  374.66   47.80
   8  -3   0  331.17   47.30
   8  -3   0  329.77   50.39
   8  -3   0  353.76   48.60
   8  -3   0  321.37   47.80
   8  -3   0  321.57   47.50
   8  -3   0  358.86   49.00
  -8  -3   0  293.37   47.80
  -8  -3   0  348.57   48.60
   8  -3   0  387.26   49.40
  -8  -3   0  348.57   47.20
   8  -3   0  356.46   49.80
  -8  -3   0  387.46   46.80
   8  -3   0  373.46   49.00
  -8  -3   0  337.57   49.30
  -8  -3   0  348.67   48.90
   8  -3   0  352.06   47.60
  -8  -3   0  400.66   48.20
  -8  -3   0  370.06   47.80
  -8  -3   0  318.97   47.90
  -8  -3   0  356.36   49.40
   8  -3   0  335.47   48.20
  -8  -3   0  375.96   48.70
   8  -3   0  311.97   47.40
   8   3   0  296.07   48.20
  -8   3   0  328.97   47.90
   8   3   0  346.07   49.90
  -8   3   0  324.37   47.60
  -8   3   0  345.47   47.70
   8   3   0  304.97   47.70
  -8   3   0  347.57   48.40
   8   3   0  422.36   49.80
   8   3   0  312.07   47.10
  -8   3   0  377.86   47.10
  -8   3   0  318.97   47.40
   8   3   0  404.66   48.60
  -8   3   0  357.86   48.20
  -8   3   0  301.97   48.50
   8   3   0  441.46   48.80
   8   3   0  434.96   48.10
   8   3   0  379.96   47.60
  -8   3   0  389.46   47.50
  -8   3   0  351.06   48.10
   8   3   0  398.76   47.60
  -8   3   0  343.67   47.60
   8   3   0  328.77   47.10
   8   3   0  319.17   47.30
   8   3   0  343.87   48.60
   8   3   0  368.96   49.40
  -8   3   0  338.27   49.30
  -8   3   0  325.37   48.80
  -8   3   0  326.87   47.50
  -8   3   0  287.57   48.90
   9  -3   0  414.16   49.00
  -9  -3   0  409.96   50.39
   9  -3   0  334.87   49.00
   9  -3   0  400.76   48.60
  -9  -3   0  333.57   49.00
  -9  -3   0  385.06   49.10
   9  -3   0  364.36   48.80
  -9  -3   0  392.86   48.10
   9  -3   0  278.27   49.10
   9  -3   0  319.37   49.40
  -9  -3   0  291.37   49.10
  -9  -3   0  379.16   50.99
   9  -3   0  419.66   50.89
  -9  -3   0  380.26   49.50
   9  -3   0  321.77   48.70
   9  -3   0  388.36   50.39
   9  -3   0  369.66   49.00
   9  -3   0  392.56   52.79
   9  -3   0  365.06   51.99
  -9  -3   0  327.57   50.69
  -9  -3   0  340.97   50.19
  -9  -3   0  343.17   48.40
   9  -3   0  403.96   51.29
   9  -3   0  368.26   49.70
   9  -3   0  331.57   49.00
  -9  -3   0  326.17   49.30
  -9  -3   0  381.46   48.70
   9  -3   0  341.57   48.70
  -9  -3   0  348.97   50.39
   9   3   0  442.76   49.20
   9   3   0  346.07   49.50
  -9   3   0  308.57   50.19
  -9   3   0  342.47   51.29
   9   3   0  293.37   49.00
   9   3   0  352.16   48.70
  -9   3   0  391.76   49.90
  -9   3   0  412.86   49.90
  -9   3   0  425.76   49.00
   9   3   0  429.66   50.09
   9   3   0  377.86   51.99
  -9   3   0  377.06   49.90
   9   3   0  342.37   48.50
  -9   3   0  303.37   49.80
   9   3   0  349.07   50.39
   9   3   0  282.77   49.60
   9   3   0  360.16   50.89
   9   3   0  459.65   51.29
  -9   3   0  311.17   50.29
  -9   3   0  372.26   49.10
  -9   3   0  339.07   48.90
   9   3   0  406.06   49.99
  -9   3   0  325.27   49.40
  -9   3   0  353.66   48.80
  -9   3   0  322.47   48.80
   9   3   0  354.66   48.50
   9   3   0  377.26   49.20
  -9   3   0  359.96   48.30
  10  -3   0   79.59   12.90
  10  -3   0  101.59   14.30
  10  -3   0   81.29   15.50
  10  -3   0   82.99   13.50
  10  -3   0   76.29   14.10
  10  -3   0   59.19   14.00
  10  -3   0   92.39   15.20
  10  -3   0   90.79   13.60
 -10  -3   0   74.29   11.70
  10  -3   0   60.19   13.50
  10  -3   0   88.69   16.50
  10  -3   0   78.29   18.30
 -10  -3   0   99.19   17.60
 -10  -3   0   83.39   16.50
 -10  -3   0   91.59   18.20
 -10  -3   0   67.29   13.80
  10  -3   0   75.49   14.80
 -10  -3   0   43.80   14.10
  10  -3   0   62.89   20.40
  10  -3   0   78.89   13.50
 -10  -3   0   82.79   14.10
 -10  -3   0   69.49   14.20
 -10  -3   0   69.09   12.80
 -10  -3   0  108.29   18.60
 -10  -3   0   85.39   12.30
  10  -3   0   75.59   17.30
  10  -3   0   86.79   16.70
 -10  -3   0   53.99   14.80
 -10  -3   0   74.99   15.20
 -10   3   0   97.09   13.70
  10   3   0   81.19   14.10
 -10   3   0   78.59   15.10
  10   3   0   88.89   13.50
 -10   3   0   74.99   12.60
 -10   3   0   81.59   15.00
 -10   3   0   72.29   13.80
  10   3   0   95.39   16.20
 -10   3   0   74.09   14.40
  10   3   0  118.89   18.90
 -10   3   0   91.09   15.10
 -10   3   0   60.69   18.10
  10   3   0   81.09   17.60
  10   3   0   86.99   19.70
  10   3   0   79.49   15.00
  10   3   0   52.89   14.50
 -10   3   0   97.49   16.30
  10   3   0  122.69   20.20
  10   3   0   55.39   15.60
  10   3   0  130.99   16.60
 -10   3   0   62.59   14.90
  10   3   0   78.29   12.90
 -10   3   0   65.49   13.40
  10   3   0   78.39   13.80
 -10   3   0   90.99   17.20
  10   3   0   65.59   12.50
 -10   3   0   68.29   17.10
 -11  -3   0   36.50   11.90
  11  -3   0   38.10   12.40
 -11  -3   0   30.70   10.50
 -11  -3   0   36.10   12.10
  11  -3   0   38.10   10.60
  11  -3   0   38.40    9.80
 -11  -3   0   32.40   10.80
 -11  -3   0   42.50   10.80
  11  -3   0   48.60    9.20
  11  -3   0   40.90   16.00
  11  -3   0   47.30   14.60
  11  -3   0   42.50    9.80
  11  -3   0   36.90    9.70
  11  -3   0   37.30   10.70
 -11  -3   0   58.69   16.50
  11  -3   0   41.60   10.80
 -11  -3   0   44.80   13.80
 -11  -3   0   51.49    9.00
  11  -3   0   20.30   11.50
 -11  -3   0   44.60   14.00
  11  -3   0   45.50   15.80
  11  -3   0   53.79   19.10
  11   3   0   38.10   13.40
 -11   3   0   39.40   14.30
 -11   3   0   50.99   17.00
 -11   3   0   33.70   10.40
  11   3   0   29.30    8.70
  11   3   0   30.90    9.40
  11   3   0   34.00   11.70
  11   3   0   18.90   13.00
  11   3   0   47.80   18.10
  11   3   0   24.30   14.60
  11   3   0   33.90    8.50
 -11   3   0   44.30   13.00
 -11   3   0   43.50    8.80
 -11   3   0   26.40   11.30
  11   3   0   36.10   10.40
 -11   3   0   38.00   12.60
 -11   3   0   52.89   11.70
 -11   3   0   29.60   11.50
  11   3   0   60.69   19.10
 -11   3   0   35.50    9.70
  11   3   0   44.50   10.90
  11   3   0   71.59   17.80
 -11   3   0   40.90   11.20
 -11   3   0   38.10   10.60
  11   3   0   42.30   11.40
 -11   3   0   47.70   13.30
  12  -3   0   89.69   21.10
  12  -3   0   73.39   15.10
  12  -3   0   83.09   24.40
  12  -3   0   82.99   16.40
 -12  -3   0  107.59   17.70
 -12  -3   0   55.89   14.90
  12  -3   0   68.19   13.70
  12  -3   0   77.99   14.40
 -12  -3   0   84.69   21.10
  12  -3   0   50.59   14.40
 -12  -3   0   64.59   15.30
 -12  -3   0   45.70   15.80
  12  -3   0   74.99   21.00
  12  -3   0   97.79   19.80
  12  -3   0   79.19   15.80
 -12  -3   0   99.09   20.20
  12  -3   0   50.99   15.80
  12  -3   0   77.89   14.30
 -12  -3   0   79.69   18.40
  12  -3   0   71.99   13.70
 -12   3   0   92.79   13.50
 -12   3   0  130.99   18.00
 -12   3   0   53.09   15.40
 -12   3   0   70.69   15.30
  12   3   0   70.39   13.30
  12   3   0  103.09   22.80
 -12   3   0   85.19   17.00
 -12   3   0   67.69   15.80
  12   3   0   67.69   15.20
 -12   3   0   77.89   16.80
  12   3   0   72.49   14.10
  12   3   0   73.39   18.50
  12   3   0   84.99   18.20
 -12   3   0   53.79   13.80
 -12   3   0   81.79   16.30
  12   3   0   61.99   15.90
 -12   3   0   76.09   22.70
  12   3   0   75.89   15.00
 -12   3   0   79.49   19.90
  12   3   0   78.19   14.70
  12   3   0   71.89   22.80
  12   3   0   99.49   22.30
 -12   3   0   76.79   17.40
  12   3   0   87.39   13.40
 -13  -3   0  225.88   39.80
 -13  -3   0  227.78   39.30
  13  -3   0  273.17   38.20
 -13  -3   0  309.77   41.50
  13  -3   0  279.17   38.60
  13  -3   0  252.07   39.80
 -13  -3   0  299.67   43.60
  13  -3   0  354.46   42.70
  13  -3   0  247.68   46.50
  13  -3   0  243.18   38.80
  13  -3   0  244.18   38.20
  13  -3   0  322.57   40.50
 -13  -3   0  326.57   40.70
 -13  -3   0  207.38   38.50
  13  -3   0  329.07   42.80
  13  -3   0  281.57   38.30
  13  -3   0  263.47   38.90
  13  -3   0  273.47   38.10
 -13   3   0  284.87   39.50
 -13   3   0  232.18   39.50
 -13   3   0  232.48   38.60
 -13   3   0  279.47   41.00
 -13   3   0  267.37   37.40
  13   3   0  268.97   38.70
  13   3   0  254.67   37.80
 -13   3   0  231.98   38.30
 -13   3   0  259.37   44.60
  13   3   0  229.88   41.40
  13   3   0  204.88   39.90
  13   3   0  299.67   39.60
  13   3   0  351.96   44.80
  13   3   0  293.17   40.70
  13   3   0  310.77   45.80
  13   3   0  250.57   38.30
 -13   3   0  224.38   39.90
 -13   3   0  176.58   39.30
  13   3   0  275.87   37.70
 -13   3   0  352.76   42.20
  13   3   0  307.97   39.10
  14  -3   0   53.79   16.30
  14  -3   0   53.79   12.70
  14  -3   0   63.79   15.00
  14  -3   0   47.20   15.90
 -14  -3   0   38.00   21.90
  14  -3   0   55.89   13.40
  14  -3   0   44.20   20.00
  14  -3   0   37.80   11.70
  14  -3   0   39.70   12.50
  14  -3   0   33.80   13.60
 -14  -3   0   53.89   14.30
 -14  -3   0   47.40   12.50
 -14  -3   0   31.50   14.50
 -14  -3   0   31.50   15.40
 -14  -3   0   43.80   16.80
  14  -3   0   80.89   28.80
  14  -3   0   48.70   13.80
 -14   3   0   48.30   10.80
 -14   3   0   53.69   15.90
 -14   3   0   38.70   14.40
  14   3   0   78.09   25.30
  14   3   0   39.50   13.20
 -14   3   0   49.30   13.50
  14   3   0   50.59   13.00
 -14   3   0   52.19   15.40
 -14   3   0   50.29   22.90
 -14   3   0    8.50   16.50
  14   3   0   45.30   17.60
  14   3   0    7.60   17.90
  14   3   0   31.40   11.40
 -14   3   0   50.19   16.20
  14   3   0   31.30   13.30
 -14   3   0   41.80   15.10
  14   3   0   21.50   14.70
  14   3   0   40.90   14.60
  15  -3   0   10.30   10.20
 -15  -3   0   14.30   15.50
 -15  -3   0  -10.30   14.30
  15  -3   0   14.50   13.90
 -15  -3   0  -15.70   10.80
  15  -3   0   -3.50   14.20
  15  -3   0   16.40   26.30
  15  -3   0  -29.00   11.30
  15  -3   0   15.10   12.00
  15  -3   0   -1.80   10.70
 -15  -3   0   -8.50   16.10
  15  -3   0  -10.90   14.80
  15  -3   0   -1.20   12.20
 -15  -3   0   32.70   23.50
  15  -3   0   14.30   13.80
  15   3   0   16.30   12.70
 -15   3   0  -25.30   15.30
  15   3   0   11.50   16.90
 -15   3   0    7.00   13.90
  15   3   0   -0.80   14.60
 -15   3   0   -5.80   14.10
 -15   3   0   25.40   14.50
  15   3   0   -6.50   19.00
  15   3   0   38.80   28.50
 -15   3   0   20.10   25.60
  15   3   0    9.30   13.70
  15   3   0  -10.20   13.00
 -15   3   0    9.30   14.80
  16  -3   0   81.99   20.10
  16  -3   0   64.09   20.40
 -16  -3   0   87.59   22.30
  16  -3   0   84.89   33.50
 -16  -3   0   47.90   20.40
  16  -3   0   95.99   21.90
  16  -3   0   70.89   18.30
  16  -3   0   59.49   18.00
 -16  -3   0   99.09   21.40
  16  -3   0   73.89   19.50
 -16  -3   0   52.09   16.70
 -16  -3   0   97.59   28.90
  16   3   0   70.29   17.60
  16   3   0   80.99   25.40
 -16   3   0   54.89   19.30
  16   3   0  128.79   33.50
  16   3   0  120.29   21.50
 -16   3   0   62.49   19.20
  16   3   0   77.99   22.50
 -16   3   0  109.59   21.00
  16   3   0   58.89   20.70
 -16   3   0   94.49   29.50
  16   3   0   90.39   18.40
 -17  -3   0    6.00   17.20
 -17  -3   0  -23.40   17.80
 -17  -3   0    6.90   29.80
  17  -3   0    8.90   17.40
  17  -3   0   -3.30   16.90
  17  -3   0   -5.80   15.00
  17  -3   0    0.80   33.40
 -17  -3   0  -26.80   12.30
  17  -3   0  -33.30   14.70
  17  -3   0   -8.60   22.50
 -17  -3   0   -6.40   17.80
 -17   3   0   -5.30   27.10
 -17   3   0   31.60   18.20
  17   3   0   -6.20   14.90
  17   3   0  -34.00   14.30
  17   3   0  -10.10   19.20
 -17   3   0   -5.60   17.10
  17   3   0   11.20   30.20
  17   3   0   -8.80   17.20
 -17   3   0  -17.20   16.70
  17   3   0   -9.60   15.90
  17   3   0   -5.80   23.30
   0  -4   0  417.76   59.09
   0  -4   0  376.56   59.09
   0  -4   0  447.56   59.39
   0  -4   0  499.65   58.99
   0  -4   0  484.65   58.99
   0  -4   0  409.26   58.99
   0  -4   0  452.45   59.29
   0  -4   0  488.15   59.49
   0  -4   0  455.25   58.99
   0  -4   0  406.76   58.99
   0  -4   0  410.26   58.89
   0  -4   0  404.86   59.29
   0  -4   0  441.36   59.09
   0  -4   0  499.75   59.39
   0  -4   0  511.55   59.09
   0   4   0  507.95   58.99
   0   4   0  448.36   59.29
   0   4   0  438.06   59.09
   0   4   0  448.96   59.09
   0   4   0  482.65   59.19
   0   4   0  381.86   59.19
   0   4   0  433.56   59.09
   0   4   0  408.46   58.89
   0   4   0  498.35   58.99
   0   4   0  388.46   58.99
   0   4   0  443.46   58.89
   0   4   0  452.95   59.39
   0   4   0  469.65   59.19
   0   4   0  478.25   58.99
   0   4   0  457.15   58.89
   0   4   0  383.16   58.89
   0   4   0  418.66   58.99
  -1  -4   0  162.28   24.00
   1  -4   0  198.88   24.30
  -1  -4   0  162.78   23.90
  -1  -4   0  163.18   23.40
  -1  -4   0  166.88   23.60
  -1  -4   0  183.28   24.20
  -1  -4   0  168.58   23.70
   1  -4   0  183.88   23.70
   1  -4   0  176.78   23.60
   1  -4   0  198.68   23.50
   1  -4   0  181.78   23.70
  -1  -4   0  160.28   23.60
   1  -4   0  210.68   24.10
   1  -4   0  165.58   24.00
  -1  -4   0  185.68   23.90
  -1  -4   0  169.78   24.00
  -1  -4   0  190.98   24.30
  -1  -4   0  167.28   23.80
   1  -4   0  187.58   24.10
  -1  -4   0  190.08   23.80
  -1  -4   0  168.68   23.60
   1  -4   0  197.68   23.80
   1  -4   0  190.08   23.70
  -1  -4   0  169.78   23.90
  -1  -4   0  143.19   23.60
  -1  -4   0  167.58   23.70
   1  -4   0  160.58   24.20
   1  -4   0  192.08   24.00
   1  -4   0  150.68   23.70
   1  -4   0  172.48   23.60
   1  -4   0  149.79   23.60
   1  -4   0  164.98   23.70
   1   4   0  202.18   23.60
  -1   4   0  141.59   23.90
  -1   4   0  167.08   23.60
   1   4   0  198.68   24.00
   1   4   0  181.48   24.00
   1   4   0  199.68   23.60
   1   4   0  181.28   23.60
   1   4   0  170.68   24.20
   1   4   0  187.98   23.80
  -1   4   0  196.78   24.00
  -1   4   0  195.78   23.70
   1   4   0  166.48   23.60
   1   4   0  164.88   24.00
   1   4   0  178.18   23.90
   1   4   0  194.18   23.90
  -1   4   0  167.98   23.80
  -1   4   0  164.48   23.60
   1   4   0  153.18   23.80
   1   4   0  176.68   23.90
   1   4   0  206.68   24.20
   1   4   0  154.78   23.70
  -1   4   0  177.88   24.20
  -1   4   0  186.28   23.50
   1   4   0  172.88   23.70
  -1   4   0  180.78   23.70
  -1   4   0  194.48   23.50
  -1   4   0  190.68   23.90
   1   4   0  195.68   23.90
  -1   4   0  173.38   24.00
   1   4   0  178.48   23.70
  -2  -4   0  374.36   50.99
  -2  -4   0  398.06   50.39
   2  -4   0  377.46   51.09
  -2  -4   0  391.76   51.19
  -2  -4   0  397.06   51.09
   2  -4   0  399.36   50.49
   2  -4   0  400.86   50.99
   2  -4   0  372.76   50.59
   2  -4   0  411.16   50.79
   2  -4   0  385.66   50.69
   2  -4   0  383.16   50.39
  -2  -4   0  370.36   50.59
  -2  -4   0  385.56   50.79
   2  -4   0  371.86   51.39
  -2  -4   0  311.07   50.49
   2  -4   0  374.76   50.59
  -2  -4   0  391.86   50.89
   2  -4   0  375.86   50.59
   2  -4   0  385.06   50.59
   2  -4   0  313.87   50.59
  -2  -4   0  342.67   50.89
  -2  -4   0  364.56   50.49
  -2  -4   0  375.16   50.59
  -2  -4   0  352.86   50.69
  -2  -4   0  386.46   50.79
   2  -4   0  438.56   51.19
  -2  -4   0  408.16   50.79
  -2  -4   0  391.56   50.89
  -2  -4   0  383.36   51.19
  -2  -4   0  412.56   51.29
  -2   4   0  416.26   50.49
  -2   4   0  330.57   50.99
  -2   4   0  373.66   50.39
   2   4   0  356.26   50.59
   2   4   0  417.46   51.19
  -2   4   0  362.16   50.59
  -2   4   0  437.76   51.19
  -2   4   0  380.86   50.99
   2   4   0  434.96   50.99
   2   4   0  405.36   50.79
  -2   4   0  354.36   50.59
  -2   4   0  355.86   50.49
   2   4   0  372.86   50.79
  -2   4   0  412.56   50.69
   2   4   0  322.17   50.89
  -2   4   0  441.16   51.49
   2   4   0  395.06   51.19
   2   4   0  390.56   51.19
  -2   4   0  329.57   51.09
  -2   4   0  441.06   50.89
  -2   4   0  377.56   50.69
   2   4   0  393.86   50.49
  -2   4   0  372.06   50.99
   2   4   0  391.66   50.99
  -2   4   0  305.87   50.69
   2   4   0  361.56   50.69
   2   4   0  421.06   50.89
   2   4   0  377.56   50.89
  -2   4   0  348.47   50.59
  -3  -4   0  150.28   21.50
  -3  -4   0  163.58   21.60
   3  -4   0  150.88   21.60
  -3  -4   0  147.79   21.10
  -3  -4   0  178.68   21.30
  -3  -4   0  123.39   20.90
  -3  -4   0  139.19   21.20
   3  -4   0  163.98   21.00
   3  -4   0  156.88   20.90
  -3  -4   0  154.78   21.20
   3  -4   0  146.39   21.00
  -3  -4   0  165.38   20.60
   3  -4   0  152.28   20.90
   3  -4   0  128.19   21.50
  -3  -4   0  174.98   21.50
   3  -4   0  172.28   20.90
   3  -4   0  121.69   21.30
   3  -4   0  165.98   21.50
  -3  -4   0  174.48   20.90
  -3  -4   0  156.18   22.70
   3  -4   0  123.49   21.90
  -3  -4   0  155.88   21.30
   3  -4   0  128.29   21.00
   3  -4   0  176.88   20.70
  -3  -4   0  165.68   21.90
   3  -4   0  156.58   20.90
  -3  -4   0  151.78   20.90
  -3  -4   0  134.49   21.50
   3  -4   0  164.88   21.60
   3  -4   0  169.88   21.20
   3  -4   0  119.39   21.00
   3   4   0  136.09   21.40
  -3   4   0  135.49   21.50
  -3   4   0  124.89   21.70
  -3   4   0  128.19   21.00
   3   4   0  141.99   21.20
  -3   4   0  156.58   20.90
   3   4   0  159.28   20.80
  -3   4   0  186.58   20.70
   3   4   0  171.48   21.70
  -3   4   0  183.08   20.70
   3   4   0  158.88   21.40
  -3   4   0  158.28   21.70
   3   4   0  151.58   21.70
   3   4   0  172.58   21.30
   3   4   0  196.98   21.60
   3   4   0  156.58   20.90
  -3   4   0  144.09   20.80
  -3   4   0  162.78   20.90
  -3   4   0  121.29   20.80
  -3   4   0  155.98   21.10
   3   4   0  180.68   21.20
   3   4   0  151.28   21.20
   3   4   0  147.59   21.40
   3   4   0  144.59   21.20
  -3   4   0  146.29   21.50
   3   4   0  170.28   21.10
  -3   4   0  175.28   21.60
  -3   4   0  155.08   21.00
  -3   4   0  153.98   20.90
   3   4   0  180.78   22.00
  -4  -4   0  588.04   72.69
   4  -4   0  577.34   72.29
   4  -4   0  620.24   72.09
   4  -4   0  571.14   72.49
  -4  -4   0  554.44   72.99
  -4  -4   0  477.05   72.29
   4  -4   0  508.25   72.39
   4  -4   0  558.04   73.69
  -4  -4   0  558.14   72.59
   4  -4   0  519.25   72.39
  -4  -4   0  642.24   72.69
  -4  -4   0  527.75   73.09
  -4  -4   0  587.94   72.59
   4  -4   0  471.55   72.69
  -4  -4   0  511.45   72.69
  -4  -4   0  447.26   72.39
   4  -4   0  559.84   72.89
   4  -4   0  604.14   73.49
   4  -4   0  562.64   72.99
   4  -4   0  445.26   72.39
  -4  -4   0  523.95   72.29
   4  -4   0  463.35   72.79
   4  -4   0  578.44   72.29
  -4  -4   0  551.84   72.99
   4  -4   0  477.15   72.39
   4  -4   0  570.64   72.89
   4  -4   0  558.04   72.29
   4  -4   0  513.15   72.29
  -4  -4   0  581.54   72.29
  -4  -4   0  474.15   72.49
  -4  -4   0  528.25   72.79
   4  -4   0  517.95   72.39
  -4   4   0  547.25   72.29
  -4   4   0  623.04   71.99
   4   4   0  592.54   72.29
  -4   4   0  639.34   72.39
   4   4   0  614.74   72.59
  -4   4   0  482.05   73.09
   4   4   0  571.64   72.19
  -4   4   0  534.25   72.29
   4   4   0  602.54   72.89
   4   4   0  545.05   72.69
   4   4   0  610.84   72.29
   4   4   0  486.75   71.99
   4   4   0  557.14   72.89
   4   4   0  495.75   72.49
  -4   4   0  448.36   72.29
  -4   4   0  513.65   72.89
   4   4   0  594.24   72.89
   4   4   0  536.25   72.59
   4   4   0  592.74   72.99
  -4   4   0  507.25   72.49
  -4   4   0  616.14   72.09
  -4   4   0  454.55   72.79
  -4   4   0  544.75   72.89
  -4   4   0  572.74   72.49
   4   4   0  585.64   73.19
  -4   4   0  526.85   72.19
  -4   4   0  600.04   72.89
  -4   4   0  580.54   72.49
  -4   4   0  489.55   72.19
  -4   4   0  459.25   72.69
   5  -4   0 1536.75  219.08
  -5  -4   0 1710.33  220.18
   5  -4   0 1579.34  219.28
  -5  -4   0 1712.43  220.08
   5  -4   0 1663.83  219.28
   5  -4   0 1644.04  219.08
   5  -4   0 1789.22  219.88
   5  -4   0 1565.04  219.28
   5  -4   0 1640.94  219.08
   5  -4   0 1498.85  220.18
  -5  -4   0 1925.61  219.88
   5  -4   0 1426.36  219.48
  -5  -4   0 1721.73  219.98
  -5  -4   0 1673.63  219.38
   5  -4   0 1620.04  219.78
  -5  -4   0 1524.85  219.48
  -5  -4   0 1804.22  219.18
   5  -4   0 1712.83  220.68
   5  -4   0 1736.53  219.08
   5  -4   0 1419.56  218.88
   5  -4   0 1790.12  219.88
  -5  -4   0 1674.73  219.58
  -5  -4   0 1607.24  219.18
   5  -4   0 1487.65  219.18
  -5  -4   0 1702.93  219.78
   5  -4   0 1892.31  218.88
   5   4   0 1731.03  219.08
  -5   4   0 1462.05  219.28
   5   4   0 1760.22  220.18
   5   4   0 1690.93  219.08
   5   4   0 1577.34  219.48
   5   4   0 1677.33  219.18
  -5   4   0 1874.91  218.88
  -5   4   0 1748.23  219.38
  -5   4   0 1710.53  219.68
  -5   4   0 1521.75  219.78
  -5   4   0 1561.54  219.08
  -5   4   0 1574.54  220.08
  -5   4   0 1648.73  219.38
   5   4   0 1456.15  219.28
   5   4   0 1575.84  218.88
  -5   4   0 1688.23  219.08
   5   4   0 1758.32  219.78
  -5   4   0 1432.86  219.58
  -5   4   0 1691.93  219.18
  -5   4   0 1933.81  218.88
  -5   4   0 1402.06  219.78
   5   4   0 1902.91  219.38
  -5   4   0 1488.65  219.38
   5   4   0 1677.23  219.48
   5   4   0 1629.44  219.88
  -5   4   0 1715.23  219.18
   6  -4   0   -2.30    4.30
  -6  -4   0   -5.60    3.80
   6  -4   0    5.40    4.10
  -6  -4   0    2.30    5.20
  -6  -4   0    1.70    4.00
  -6  -4   0   -3.00    5.70
  -6  -4   0    3.30    4.00
   6  -4   0   -1.20    6.00
  -6  -4   0   -0.10    5.30
   6  -4   0   -1.40    3.90
   6  -4   0   -2.30    5.90
   6  -4   0    3.80    4.60
   6  -4   0   -1.00    6.90
  -6  -4   0   -0.10    3.40
  -6  -4   0   -2.60    4.80
  -6  -4   0    5.60    6.20
   6  -4   0   -3.10    5.40
   6  -4   0   -2.80    4.50
   6  -4   0  -13.30    8.20
  -6  -4   0    0.60    4.60
   6  -4   0    1.90    3.70
  -6  -4   0   -2.60    6.30
   6  -4   0   -0.70    4.20
  -6  -4   0   -3.10    4.50
   6  -4   0   -4.00    5.30
  -6  -4   0    1.90    5.10
   6  -4   0   -1.70    4.00
   6  -4   0    0.00    3.30
   6  -4   0    0.40    2.90
   6  -4   0   -1.20    4.10
  -6   4   0   -5.60    4.40
  -6   4   0    1.30    5.50
  -6   4   0   -0.30    4.00
   6   4   0    3.40    4.00
  -6   4   0   -1.10    3.70
  -6   4   0    1.90    4.90
   6   4   0    0.20    2.80
  -6   4   0    0.20    5.10
  -6   4   0    0.10    5.10
   6   4   0    2.00    7.40
  -6   4   0    1.80    7.30
   6   4   0   -1.00    4.20
   6   4   0    2.70    6.90
   6   4   0   -5.10    6.20
  -6   4   0   -0.10    2.60
   6   4   0    2.50    5.60
  -6   4   0    1.00    3.80
  -6   4   0    1.50    3.90
  -6   4   0    1.70    5.30
   6   4   0   -1.00    4.40
  -6   4   0    2.00    4.70
   6   4   0    2.10    4.10
   6   4   0    6.50    5.50
   6   4   0   -0.80    3.10
   6   4   0   -7.10    4.80
  -6   4   0    0.70    5.70
   6   4   0    1.20    2.70
   6   4   0    6.20    7.50
   7  -4   0  434.06   58.29
   7  -4   0  423.66   60.69
  -7  -4   0  441.26   59.09
   7  -4   0  503.75   59.49
  -7  -4   0  478.95   59.29
   7  -4   0  464.05   59.19
  -7  -4   0  481.55   58.79
   7  -4   0  356.36   58.49
   7  -4   0  395.76   58.29
   7  -4   0  437.06   58.59
  -7  -4   0  450.85   58.69
   7  -4   0  422.06   59.19
   7  -4   0  425.36   58.39
   7  -4   0  421.26   57.99
  -7  -4   0  390.66   58.39
  -7  -4   0  383.96   59.59
   7  -4   0  405.36   58.09
   7  -4   0  399.36   58.49
   7  -4   0  455.55   58.19
  -7  -4   0  458.35   58.09
   7  -4   0  419.26   58.09
   7  -4   0  491.95   57.89
  -7  -4   0  421.06   59.49
  -7  -4   0  447.36   58.29
  -7  -4   0  502.15   57.59
   7  -4   0  434.56   60.39
  -7  -4   0  436.46   59.39
   7  -4   0  451.85   59.49
  -7  -4   0  340.77   58.29
  -7   4   0  419.46   59.39
  -7   4   0  427.56   58.59
  -7   4   0  459.95   58.69
   7   4   0  393.06   58.79
   7   4   0  477.65   58.99
  -7   4   0  382.46   59.89
  -7   4   0  371.36   58.99
   7   4   0  483.15   58.29
  -7   4   0  386.46   58.49
   7   4   0  448.66   59.19
  -7   4   0  438.76   58.29
   7   4   0  418.06   58.09
   7   4   0  531.45   60.39
   7   4   0  437.96   59.59
  -7   4   0  442.46   58.99
   7   4   0  539.05   58.69
   7   4   0  529.65   59.89
  -7   4   0  410.26   58.59
   7   4   0  453.15   58.19
  -7   4   0  380.16   58.09
   7   4   0  377.16   57.79
   7   4   0  390.46   57.79
  -7   4   0  480.25   57.79
  -7   4   0  421.26   58.29
   7   4   0  412.76   58.29
  -7   4   0  426.96   58.19
   7   4   0  407.26   57.89
   7   4   0  436.46   60.09
  -7   4   0  379.26   59.39
   8  -4   0  103.99   18.30
  -8  -4   0   91.29   16.60
  -8  -4   0  108.39   18.90
   8  -4   0  106.29   17.10
  -8  -4   0  100.39   18.00
   8  -4   0  111.39   17.00
   8  -4   0  130.39   16.00
   8  -4   0   96.09   16.60
   8  -4   0  108.49   18.90
  -8  -4   0  123.89   18.40
  -8  -4   0  116.69   15.10
   8  -4   0  106.69   15.80
   8  -4   0   97.99   18.20
   8  -4   0  103.79   16.30
   8  -4   0  115.99   21.50
   8  -4   0  108.19   19.90
  -8  -4   0  127.39   16.10
   8  -4   0  106.89   16.30
   8  -4   0   91.29   16.40
  -8  -4   0   81.99   16.50
  -8  -4   0  119.29   19.10
  -8  -4   0   80.29   17.40
  -8  -4   0   92.59   17.20
   8  -4   0  113.99   16.40
   8  -4   0  106.09   17.20
  -8  -4   0  107.49   19.10
   8  -4   0  108.89   17.00
   8  -4   0  116.79   18.30
  -8  -4   0  121.29   17.40
   8   4   0   96.79   15.80
   8   4   0   98.99   15.80
   8   4   0   87.39   17.00
  -8   4   0  111.39   16.80
  -8   4   0  105.79   15.50
  -8   4   0   99.59   18.40
   8   4   0  134.59   19.60
  -8   4   0  103.19   17.50
  -8   4   0  108.99   17.30
   8   4   0  140.19   17.80
  -8   4   0  115.49   17.50
  -8   4   0  108.09   19.90
  -8   4   0  109.19   16.70
   8   4   0  121.29   18.10
   8   4   0  138.49   20.50
   8   4   0  126.09   19.70
  -8   4   0   98.29   18.50
  -8   4   0  109.89   16.60
  -8   4   0  104.49   17.40
   8   4   0  127.29   17.10
   8   4   0   84.39   17.50
   8   4   0  119.39   16.50
   8   4   0  112.19   20.20
  -8   4   0   97.99   17.70
   8   4   0  113.29   15.80
  -8   4   0  132.79   16.60
  -8   4   0  112.89   16.50
   8   4   0  149.59   18.30
   9  -4   0  210.68   26.00
   9  -4   0  199.38   28.80
   9  -4   0  207.48   26.60
  -9  -4   0  202.38   26.20
   9  -4   0  185.58   26.20
  -9  -4   0  144.89   26.90
  -9  -4   0  180.48   29.10
   9  -4   0  205.38   26.50
   9  -4   0  210.18   32.20
   9  -4   0  177.38   27.60
   9  -4   0  162.08   26.30
  -9  -4   0  215.58   28.60
  -9  -4   0  203.88   29.30
  -9  -4   0  148.39   26.60
  -9  -4   0  169.78   27.10
  -9  -4   0  182.28   28.50
  -9  -4   0  198.78   27.50
  -9  -4   0  191.88   25.30
   9  -4   0  202.78   26.60
   9  -4   0  182.28   26.80
   9  -4   0  194.28   26.80
   9  -4   0  156.88   27.00
   9  -4   0  214.88   28.60
   9  -4   0  161.88   29.90
   9  -4   0  215.68   29.40
   9  -4   0  178.18   27.30
  -9  -4   0  184.88   28.20
   9   4   0  195.78   29.90
   9   4   0  192.48   26.60
   9   4   0  196.98   26.70
  -9   4   0  167.08   27.90
   9   4   0  145.89   26.80
  -9   4   0  164.08   27.50
   9   4   0  258.77   30.80
  -9   4   0  216.48   26.80
   9   4   0  171.18   28.10
  -9   4   0  155.58   29.90
   9   4   0  229.28   30.40
  -9   4   0  178.88   25.70
  -9   4   0  188.78   28.10
   9   4   0  227.48   28.20
  -9   4   0  175.48   28.70
  -9   4   0  162.98   26.40
  -9   4   0  187.68   27.60
  -9   4   0  189.38   28.70
  -9   4   0  179.98   26.70
   9   4   0  184.58   30.00
  -9   4   0  190.98   27.00
  -9   4   0  173.98   27.50
   9   4   0  182.28   25.90
  -9   4   0  173.28   26.30
   9   4   0  169.48   25.90
   9   4   0  215.08   30.70
   9   4   0  180.38   26.20
  10  -4   0  246.38   35.50
  10  -4   0  245.28   36.20
 -10  -4   0  306.37   36.60
  10  -4   0  283.37   35.50
  10  -4   0  244.28   35.90
 -10  -4   0  270.87   37.40
 -10  -4   0  220.58   35.40
  10  -4   0  236.18   35.50
 -10  -4   0  290.57   37.90
 -10  -4   0  213.58   36.00
 -10  -4   0  265.37   38.20
 -10  -4   0  262.87   37.90
  10  -4   0  265.47   35.40
  10  -4   0  237.98   39.80
 -10  -4   0  260.87   34.70
  10  -4   0  269.07   40.90
  10  -4   0  273.77   37.60
  10  -4   0  259.77   35.20
  10  -4   0  228.98   34.90
  10  -4   0  290.87   38.30
 -10  -4   0  213.68   35.40
  10  -4   0  262.07   34.80
  10  -4   0  216.08   35.10
  10  -4   0  273.37   36.30
 -10   4   0  235.28   36.40
 -10   4   0  226.88   35.90
 -10   4   0  284.67   36.70
 -10   4   0  217.48   37.20
 -10   4   0  258.17   35.80
 -10   4   0  257.27   36.20
  10   4   0  338.17   39.80
 -10   4   0  231.18   35.40
 -10   4   0  250.37   34.50
  10   4   0  225.28   34.80
  10   4   0  237.78   34.60
  10   4   0  331.27   37.70
 -10   4   0  259.17   35.20
  10   4   0  220.78   36.50
  10   4   0  227.38   34.60
  10   4   0  260.37   35.50
 -10   4   0  256.37   37.70
 -10   4   0  272.27   36.50
 -10   4   0  253.27   35.40
 -10   4   0  217.18   38.90
  10   4   0  276.87   35.60
  10   4   0  244.08   36.00
  10   4   0  300.77   40.00
  10   4   0  201.28   35.50
 -10   4   0  221.48   35.90
  10   4   0  272.77   38.40
  11  -4   0    9.00    8.40
  11  -4   0   27.20    8.10
  11  -4   0   19.50   10.30
  11  -4   0   -3.70   13.70
  11  -4   0    0.00   10.10
 -11  -4   0    6.30   10.40
  11  -4   0    9.30   17.80
  11  -4   0   37.10    9.20
 -11  -4   0    8.50   12.20
 -11  -4   0    8.80    9.00
 -11  -4   0    0.50    7.70
  11  -4   0    8.20   13.80
  11  -4   0   11.10   12.50
  11  -4   0   19.20    9.10
  11  -4   0   25.50    7.20
  11  -4   0   -8.10    8.40
 -11  -4   0   -2.30    9.60
 -11  -4   0   17.00   14.50
  11  -4   0   15.30    8.00
  11  -4   0    7.60    7.50
 -11  -4   0    5.90   10.00
 -11  -4   0   15.40   13.10
 -11   4   0    7.30    8.50
  11   4   0    5.10   16.70
  11   4   0    9.60    9.20
 -11   4   0    4.90    9.80
  11   4   0    7.80    6.30
  11   4   0    9.00    8.80
  11   4   0   13.60    8.90
 -11   4   0   40.60   10.50
  11   4   0    6.20    6.50
  11   4   0   16.20   13.80
  11   4   0   16.70   14.30
  11   4   0   -4.30   10.30
 -11   4   0   40.10   11.80
 -11   4   0   11.00   10.80
  11   4   0   26.80   16.20
 -11   4   0   -3.70    9.30
 -11   4   0   11.60   13.20
  11   4   0    3.20   11.90
  11   4   0    5.10    7.00
 -11   4   0   -1.70    9.90
 -11   4   0   31.00   15.50
 -11   4   0    5.00    6.30
 -11   4   0   29.50   10.60
  11   4   0    8.90   11.90
 -11   4   0   -3.50    7.90
 -11   4   0   10.00    8.50
 -12  -4   0  261.07   39.10
 -12  -4   0  195.88   35.80
  12  -4   0  253.97   35.90
 -12  -4   0  270.47   37.30
 -12  -4   0  282.07   36.70
 -12  -4   0  218.08   35.00
  12  -4   0  190.08   34.60
  12  -4   0  221.98   35.00
  12  -4   0  280.77   43.30
 -12  -4   0  233.68   37.40
  12  -4   0  238.78   34.20
  12  -4   0  247.08   34.40
  12  -4   0  232.48   34.10
  12  -4   0  256.37   35.20
  12  -4   0  291.57   38.10
 -12  -4   0  207.98   35.20
  12  -4   0  217.48   35.50
  12  -4   0  188.58   40.70
  12  -4   0  278.27   39.00
  12  -4   0  244.58   34.80
  12   4   0  199.88   36.90
 -12   4   0  283.17   37.10
 -12   4   0  261.07   37.30
  12   4   0  334.17   41.20
 -12   4   0  220.98   33.60
  12   4   0  222.28   33.70
 -12   4   0  214.88   35.60
 -12   4   0  238.48   34.70
  12   4   0  231.58   33.70
 -12   4   0  237.78   37.90
 -12   4   0  207.88   39.70
  12   4   0  262.37   34.90
 -12   4   0  263.67   36.80
  12   4   0  171.68   35.30
 -12   4   0  235.48   34.30
 -12   4   0  213.08   34.60
  12   4   0  328.37   40.90
  12   4   0  246.28   41.20
  12   4   0  214.38   33.90
 -12   4   0  199.78   35.80
  12   4   0  302.57   37.20
  12   4   0  243.28   35.10
 -12   4   0  240.38   35.10
  13  -4   0   56.39   15.90
  13  -4   0   65.69   14.90
  13  -4   0   59.59   13.20
  13  -4   0   53.69   13.80
  13  -4   0   57.79   16.90
 -13  -4   0   64.89   21.90
  13  -4   0   80.69   26.20
 -13  -4   0   63.89   15.40
  13  -4   0   73.59   16.80
 -13  -4   0   71.19   17.00
  13  -4   0   65.19   15.50
  13  -4   0   71.19   19.30
  13  -4   0   91.29   21.40
  13  -4   0   51.89   14.80
 -13  -4   0   78.79   15.30
 -13  -4   0   38.00   16.40
 -13  -4   0   94.89   19.80
  13  -4   0   80.39   13.80
 -13   4   0   57.89   15.00
  13   4   0   86.29   22.10
  13   4   0   45.90   15.40
 -13   4   0   71.89   16.00
  13   4   0   39.00   16.20
  13   4   0   56.19   13.40
 -13   4   0   62.99   14.90
 -13   4   0   70.59   12.70
  13   4   0   24.20   18.80
 -13   4   0   61.09   17.10
 -13   4   0   80.99   17.40
 -13   4   0   61.39   14.10
 -13   4   0   79.19   16.60
  13   4   0   67.79   18.60
  13   4   0   80.59   15.20
 -13   4   0   97.09   23.20
  13   4   0   82.69   15.80
  13   4   0  158.18   28.00
  13   4   0   69.19   14.80
  13   4   0   70.29   12.90
 -13   4   0   72.09   17.70
  14  -4   0  120.39   23.50
 -14  -4   0  126.19   24.90
 -14  -4   0  149.09   23.90
  14  -4   0  140.09   24.10
  14  -4   0  138.89   34.40
 -14  -4   0  125.39   24.90
  14  -4   0  148.19   21.90
 -14  -4   0  191.28   32.60
  14  -4   0  124.39   22.20
  14  -4   0  158.08   23.40
  14  -4   0  110.09   24.40
  14  -4   0  137.29   23.70
  14  -4   0  154.98   25.50
  14  -4   0  169.98   22.60
 -14   4   0  101.19   24.80
 -14   4   0  113.89   24.30
 -14   4   0  118.49   31.20
  14   4   0  107.69   24.50
 -14   4   0  126.79   24.70
  14   4   0  126.99   23.00
  14   4   0  150.38   24.30
 -14   4   0  151.08   26.50
  14   4   0  150.28   33.10
 -14   4   0  130.59   24.20
  14   4   0  166.58   27.80
 -14   4   0  117.39   23.60
  14   4   0  134.09   28.50
 -14   4   0  139.39   23.20
  14   4   0  151.38   23.80
 -15  -4   0   38.50   23.90
  15  -4   0   48.70   14.10
 -15  -4   0    5.20   12.30
  15  -4   0   32.70   14.20
  15  -4   0   37.80   14.90
  15  -4   0  -12.00   14.90
 -15  -4   0   34.80   16.10
 -15  -4   0   22.40   14.60
  15  -4   0   27.30   26.30
 -15  -4   0   22.10   16.40
  15  -4   0   16.60   13.20
  15  -4   0   11.60   11.60
  15  -4   0   35.00   16.40
  15   4   0   46.70   19.90
  15   4   0   38.10   26.30
  15   4   0   43.60   14.80
 -15   4   0   21.60   15.00
  15   4   0   19.70   19.60
 -15   4   0   37.60   14.40
  15   4   0   49.50   15.70
 -15   4   0   47.50   24.40
 -15   4   0   42.80   14.80
 -15   4   0   35.70   15.60
 -15   4   0   46.00   15.60
  15   4   0   23.60   14.60
  15   4   0   10.20   16.70
  16  -4   0   14.90   14.70
  16  -4   0   10.50   13.10
  16  -4   0   33.40   15.80
 -16  -4   0   29.10   18.60
  16  -4   0   22.10   14.40
 -16  -4   0  -15.00   12.60
  16  -4   0   32.30   30.80
 -16  -4   0   25.70   16.10
 -16  -4   0    8.80   17.10
 -16  -4   0   32.80   26.50
  16  -4   0   17.80   16.80
  16   4   0   15.70   22.30
 -16   4   0   27.70   17.60
  16   4   0   30.30   15.30
  16   4   0   12.20   17.60
 -16   4   0   19.60   17.10
 -16   4   0   21.00   15.30
  16   4   0   23.30   14.10
 -16   4   0   25.70   25.90
  16   4   0   23.80   20.30
  17  -4   0   59.89   16.70
  17  -4   0   37.90   35.80
 -17  -4   0   11.00   14.50
 -17  -4   0   23.10   14.80
  17  -4   0   32.90   18.00
  17  -4   0   42.80   19.40
 -17  -4   0   19.30   19.30
 -17  -4   0   61.29   29.40
 -17   4   0   63.59   19.10
  17   4   0   34.00   17.50
  17   4   0   70.99   22.00
 -17   4   0   68.49   19.00
  17   4   0   13.90   18.90
 -17   4   0   31.10   29.30
  17   4   0  106.89   36.20
  17   4   0   49.20   24.30
   0  -5   0   -0.70    2.70
   0  -5   0    1.40    2.70
   0  -5   0   -3.60    1.80
   0  -5   0    0.90    1.80
   0  -5   0    1.10    2.00
   0  -5   0    0.00    3.00
   0  -5   0    1.60    2.20
   0  -5   0    3.10    2.40
   0  -5   0    2.70    1.70
   0  -5   0    1.90    2.00
   0  -5   0    0.00    1.70
   0  -5   0    1.10    1.00
   0  -5   0    3.20    2.70
   0  -5   0   -1.50    1.80
   0  -5   0   -2.60    3.20
   0  -5   0    0.40    2.00
   0   5   0    2.10    1.80
   0   5   0    0.50    1.70
   0   5   0   -2.60    3.10
   0   5   0   -0.20    2.40
   0   5   0    1.00    2.10
   0   5   0   -0.30    2.40
   0   5   0    2.20    1.80
   0   5   0    2.20    2.80
   0   5   0   -0.10    1.60
   0   5   0   -0.40    2.50
   0   5   0    0.60    2.00
   0   5   0    0.00    1.30
   0   5   0    0.60    2.80
   0   5   0    1.30    1.10
   0   5   0    0.10    2.60
   0   5   0   -0.10    1.70
   0   5   0   -1.50    1.60
   0   5   0   -2.60    1.40
   0   5   0   -1.10    1.30
  -1  -5   0  456.45   67.29
   1  -5   0  531.35   67.39
   1  -5   0  511.15   67.09
   1  -5   0  560.34   66.99
   1  -5   0  479.05   67.69
  -1  -5   0  531.15   67.49
  -1  -5   0  501.15   67.59
  -1  -5   0  489.35   67.09
  -1  -5   0  550.14   67.69
  -1  -5   0  538.65   67.59
  -1  -5   0  475.45   67.39
  -1  -5   0  513.65   66.99
   1  -5   0  511.85   67.09
  -1  -5   0  488.25   67.09
   1  -5   0  462.15   66.99
   1  -5   0  547.35   67.09
  -1  -5   0  454.15   67.09
   1  -5   0  464.05   67.09
  -1  -5   0  553.74   67.29
   1  -5   0  535.65   67.49
   1  -5   0  473.45   67.49
  -1  -5   0  436.96   66.99
  -1  -5   0  477.85   66.79
   1  -5   0  498.55   66.99
  -1  -5   0  502.95   67.19
  -1  -5   0  462.85   67.19
   1  -5   0  454.45   67.09
   1  -5   0  570.64   67.29
   1  -5   0  486.05   66.99
   1   5   0  571.34   66.99
  -1   5   0  484.85   67.59
   1   5   0  505.85   67.69
   1   5   0  513.55   67.19
   1   5   0  506.75   67.09
  -1   5   0  531.85   67.39
   1   5   0  548.15   67.19
   1   5   0  460.85   66.99
   1   5   0  487.55   67.29
   1   5   0  535.05   67.59
  -1   5   0  480.25   67.19
   1   5   0  529.95   67.29
  -1   5   0  449.16   67.39
   1   5   0  494.95   67.09
   1   5   0  491.35   66.89
   1   5   0  599.84   67.29
  -1   5   0  599.44   67.19
  -1   5   0  441.36   67.39
  -1   5   0  486.05   66.99
  -1   5   0  554.74   66.89
  -1   5   0  481.35   66.99
  -1   5   0  440.36   67.09
   1   5   0  497.75   67.29
   1   5   0  528.25   66.89
  -1   5   0  506.35   66.89
   1   5   0  504.25   67.29
   1   5   0  482.45   66.99
   1   5   0  539.35   67.49
  -1   5   0  602.74   67.89
   1   5   0  442.56   67.19
  -1   5   0  514.45   67.09
   2  -5   0  517.75   71.39
  -2  -5   0  560.74   71.29
  -2  -5   0  476.65   71.09
   2  -5   0  520.95   70.99
  -2  -5   0  482.75   71.29
  -2  -5   0  552.84   71.69
  -2  -5   0  476.65   70.89
   2  -5   0  443.06   70.89
  -2  -5   0  443.76   71.39
  -2  -5   0  534.65   70.89
   2  -5   0  442.66   70.99
   2  -5   0  554.74   70.79
   2  -5   0  556.94   70.99
   2  -5   0  572.64   71.09
  -2  -5   0  548.35   71.79
  -2  -5   0  531.15   71.19
   2  -5   0  435.26   71.59
  -2  -5   0  565.54   71.39
   2  -5   0  569.34   71.19
   2  -5   0  527.65   71.49
  -2  -5   0  513.25   70.99
  -2  -5   0  520.65   71.49
  -2  -5   0  549.74   71.19
   2  -5   0  527.85   71.09
   2  -5   0  429.76   71.39
  -2  -5   0  522.65   70.79
  -2  -5   0  538.45   70.99
   2  -5   0  562.04   70.99
  -2  -5   0  543.25   71.29
  -2  -5   0  580.84   71.59
   2   5   0  559.44   71.39
   2   5   0  588.54   71.19
  -2   5   0  558.94   70.79
  -2   5   0  625.14   71.69
  -2   5   0  582.44   70.89
   2   5   0  554.44   71.29
   2   5   0  536.75   71.39
   2   5   0  533.65   70.99
  -2   5   0  526.85   71.39
  -2   5   0  528.55   71.49
   2   5   0  596.84   71.29
   2   5   0  565.24   71.09
  -2   5   0  495.25   71.59
  -2   5   0  506.45   70.99
   2   5   0  555.54   71.29
   2   5   0  477.55   70.89
   2   5   0  586.54   70.89
  -2   5   0  521.15   70.99
   2   5   0  526.65   71.19
  -2   5   0  492.65   70.99
  -2   5   0  630.64   71.19
   2   5   0  538.95   71.49
   2   5   0  490.35   71.09
  -2   5   0  580.54   70.79
  -2   5   0  589.54   71.19
   2   5   0  619.34   71.49
   2   5   0  545.75   71.69
  -2   5   0  489.95   70.89
  -3  -5   0 2745.73  361.06
  -3  -5   0 3059.59  361.06
   3  -5   0 2467.45  361.56
  -3  -5   0 2678.83  360.76
  -3  -5   0 2326.57  360.86
  -3  -5   0 2643.54  361.36
  -3  -5   0 2901.31  360.76
   3  -5   0 2390.96  361.26
   3  -5   0 2496.55  360.76
   3  -5   0 2517.55  361.16
  -3  -5   0 3095.99  360.56
  -3  -5   0 2813.12  361.16
  -3  -5   0 2899.71  361.26
   3  -5   0 2787.62  360.76
   3  -5   0 2931.31  360.76
  -3  -5   0 2739.53  361.46
   3  -5   0 2657.63  360.86
   3  -5   0 2476.85  360.86
  -3  -5   0 2722.93  360.56
   3  -5   0 2691.03  360.56
   3  -5   0 2471.65  360.76
   3  -5   0 2558.34  361.36
  -3  -5   0 2646.94  361.56
   3  -5   0 2799.02  360.56
  -3  -5   0 3065.79  361.36
  -3   5   0 2951.50  360.86
   3   5   0 2792.52  361.06
   3   5   0 2431.76  361.06
   3   5   0 2518.65  360.96
   3   5   0 2777.62  361.46
   3   5   0 2850.41  361.36
  -3   5   0 2548.15  361.26
  -3   5   0 3105.39  361.56
   3   5   0 2838.62  361.26
  -3   5   0 2523.35  361.46
   3   5   0 2891.01  361.26
   3   5   0 3095.29  361.06
  -3   5   0 2239.38  361.16
   3   5   0 2677.23  361.06
  -3   5   0 2699.83  360.56
  -3   5   0 2571.84  360.66
  -3   5   0 2593.64  360.76
   3   5   0 2928.91  360.76
  -3   5   0 2903.11  360.96
  -3   5   0 2764.02  360.66
   3   5   0 2704.73  361.26
   3   5   0 2873.21  360.76
  -3   5   0 2697.93  361.26
   3   5   0 3049.29  360.96
  -3   5   0 2698.43  360.96
  -3   5   0 2569.14  360.76
   4  -5   0 3277.17  416.76
  -4  -5   0 2972.90  416.86
  -4  -5   0 3042.50  417.36
  -4  -5   0 3275.97  417.36
   4  -5   0 3484.25  417.26
   4  -5   0 3458.15  416.36
  -4  -5   0 3303.37  416.56
   4  -5   0 2980.60  416.56
   4  -5   0 2769.92  417.16
  -4  -5   0 2809.62  416.66
   4  -5   0 3252.57  416.56
  -4  -5   0 3406.76  417.16
  -4  -5   0 3170.78  416.66
  -4  -5   0 3158.38  417.56
   4  -5   0 3032.60  416.76
  -4  -5   0 3204.58  416.96
   4  -5   0 2963.90  416.56
  -4  -5   0 2708.43  416.76
   4  -5   0 3118.89  416.66
   4  -5   0 3445.46  417.86
  -4  -5   0 3519.55  416.86
   4  -5   0 3160.18  417.26
  -4  -5   0 3578.04  416.96
   4  -5   0 3034.00  416.56
  -4  -5   0 3082.99  417.16
  -4   5   0 3076.59  416.56
   4   5   0 2722.43  416.76
   4   5   0 3352.76  416.56
  -4   5   0 2736.63  417.16
  -4   5   0 3443.16  416.36
  -4   5   0 2788.32  417.16
  -4   5   0 3566.64  416.46
  -4   5   0 3412.06  416.86
  -4   5   0 3205.78  416.86
  -4   5   0 2630.24  416.66
  -4   5   0 3477.65  417.36
  -4   5   0 2725.83  416.76
  -4   5   0 3016.20  416.56
  -4   5   0 3034.20  416.56
   4   5   0 3143.39  416.86
   4   5   0 3393.56  416.56
   4   5   0 3128.09  416.96
   4   5   0 3054.29  417.16
   4   5   0 3155.48  417.16
   4   5   0 3586.14  416.76
   4   5   0 2897.41  417.26
  -4   5   0 3090.39  417.06
   5  -5   0    6.10    8.10
  -5  -5   0   17.80    6.20
  -5  -5   0   11.50    5.40
  -5  -5   0    4.20    5.10
   5  -5   0   13.40    3.90
   5  -5   0    5.50    4.20
  -5  -5   0    6.50    4.20
  -5  -5   0   14.90    6.40
  -5  -5   0    9.30    4.80
   5  -5   0    9.50    3.10
   5  -5   0   10.80    6.10
  -5  -5   0   10.20    5.00
   5  -5   0    8.50    4.50
  -5  -5   0    8.40    4.20
  -5  -5   0    5.20    3.90
   5  -5   0    5.80    5.10
   5  -5   0    6.20    4.10
   5  -5   0    9.30    6.80
   5  -5   0    8.80    2.80
   5  -5   0   11.80    4.70
  -5  -5   0    7.10    5.70
  -5  -5   0   14.40    6.80
   5  -5   0    8.60    5.50
  -5  -5   0   11.30    4.30
   5  -5   0   15.20    4.40
  -5  -5   0   14.80    6.20
   5  -5   0    4.10    4.00
   5  -5   0   13.40    4.10
   5  -5   0    2.20    5.50
   5   5   0   14.10    5.90
  -5   5   0    4.90    4.90
  -5   5   0   15.00    5.80
   5   5   0   11.30    3.90
   5   5   0   15.40    5.80
  -5   5   0   12.20    4.90
  -5   5   0    4.00    5.10
   5   5   0    6.10    2.80
   5   5   0    7.00    4.50
   5   5   0   12.90    5.40
   5   5   0   14.40    4.40
  -5   5   0   13.20    5.70
  -5   5   0   14.80    4.00
  -5   5   0    5.50    3.70
  -5   5   0   12.20    2.90
   5   5   0    9.70    4.10
   5   5   0   17.40    7.50
   5   5   0    9.40    6.50
   5   5   0    8.30    5.50
   5   5   0    9.10    2.80
  -5   5   0    2.20    4.10
  -5   5   0   11.60    2.80
  -5   5   0   14.70    7.10
   5   5   0    8.20    5.00
  -5   5   0    1.70    4.70
  -5   5   0   12.70    4.00
  -5   5   0   11.40    4.10
   6  -5   0  265.27   33.50
  -6  -5   0  290.27   32.30
   6  -5   0  229.58   33.30
   6  -5   0  268.37   31.80
   6  -5   0  231.38   33.10
   6  -5   0  231.08   32.20
  -6  -5   0  254.77   34.10
   6  -5   0  242.88   32.30
   6  -5   0  221.18   32.10
   6  -5   0  254.87   33.50
  -6  -5   0  274.37   32.80
  -6  -5   0  227.98   33.50
  -6  -5   0  251.67   33.60
  -6  -5   0  284.57   33.50
   6  -5   0  261.07   35.40
  -6  -5   0  182.58   32.30
   6  -5   0  196.08   32.50
  -6  -5   0  264.77   32.40
   6  -5   0  214.68   31.90
  -6  -5   0  277.47   32.90
  -6  -5   0  214.28   32.40
  -6  -5   0  202.98   32.40
   6  -5   0  233.68   32.20
   6  -5   0  217.98   34.10
  -6  -5   0  222.48   33.10
   6  -5   0  236.58   32.40
   6  -5   0  187.88   32.40
   6  -5   0  203.08   32.40
   6  -5   0  237.18   32.50
  -6   5   0  252.27   32.70
  -6   5   0  198.88   32.60
  -6   5   0  230.78   33.40
  -6   5   0  197.18   32.10
   6   5   0  290.27   34.50
   6   5   0  219.58   31.80
   6   5   0  232.18   32.80
   6   5   0  216.38   31.80
  -6   5   0  213.78   34.10
  -6   5   0  239.98   32.10
  -6   5   0  224.68   33.10
  -6   5   0  226.58   32.30
   6   5   0  232.58   32.70
   6   5   0  247.88   33.30
  -6   5   0  210.48   33.30
  -6   5   0  244.28   31.80
   6   5   0  290.77   33.90
   6   5   0  225.18   32.20
   6   5   0  259.87   32.20
   6   5   0  245.38   34.00
  -6   5   0  264.77   31.70
   6   5   0  281.77   33.20
   6   5   0  244.98   33.50
   6   5   0  222.98   32.20
  -6   5   0  230.68   32.20
  -6   5   0  211.88   32.60
  -6   5   0  250.17   33.10
  -6   5   0  260.77   33.00
   6   5   0  283.77   32.70
  -7  -5   0   -2.50    5.70
   7  -5   0    0.00    7.30
  -7  -5   0    8.90    6.60
   7  -5   0    1.00    5.00
   7  -5   0    1.20    7.20
  -7  -5   0    7.20    7.40
  -7  -5   0   -0.60    7.00
  -7  -5   0    4.10    5.20
   7  -5   0   -4.70    5.30
   7  -5   0    4.00    3.90
   7  -5   0    4.50    5.60
  -7  -5   0   -2.50    4.50
   7  -5   0   -0.70    8.30
  -7  -5   0    3.10    6.10
  -7  -5   0   -4.20    4.80
  -7  -5   0    0.90    6.20
   7  -5   0    6.40    5.10
  -7  -5   0    2.90    7.80
   7  -5   0   -2.00    5.60
   7  -5   0    8.00    5.10
  -7  -5   0    2.30    7.70
   7  -5   0    2.20    3.40
  -7  -5   0    7.50    6.70
   7  -5   0   -2.30    8.40
   7  -5   0    9.20    4.90
   7  -5   0   12.20    5.10
   7  -5   0    4.20    7.00
   7  -5   0    3.50    5.40
   7  -5   0   -2.90    6.50
  -7  -5   0   -2.00    4.20
   7   5   0    5.10    6.40
  -7   5   0    4.30    6.60
   7   5   0   -4.90    8.90
   7   5   0    2.60    6.60
  -7   5   0    6.30    7.20
   7   5   0    4.10    9.20
  -7   5   0   -0.60    4.90
  -7   5   0    0.80    6.60
  -7   5   0    1.80    4.60
   7   5   0   -2.60    7.00
  -7   5   0   -3.80    4.60
   7   5   0   -0.60    3.30
   7   5   0    2.90    7.20
   7   5   0    6.60    5.70
   7   5   0    1.70    3.30
   7   5   0    9.50    8.40
   7   5   0    0.10    5.10
  -7   5   0   -2.00    3.20
  -7   5   0    0.10    6.00
   7   5   0   -1.30    3.70
   7   5   0    2.40    5.20
   7   5   0    3.20    5.40
  -7   5   0    5.30    6.80
  -7   5   0    3.40    6.10
  -7   5   0    0.30    8.80
  -7   5   0    5.50    5.80
  -7   5   0   -4.30    4.70
  -7   5   0   -0.90    5.50
   8  -5   0   49.30   11.00
   8  -5   0   60.29   11.10
   8  -5   0   49.30   10.60
  -8  -5   0   54.49   11.30
   8  -5   0   54.39   10.60
   8  -5   0   49.50   11.20
  -8  -5   0   55.69   13.80
  -8  -5   0   67.99   12.60
  -8  -5   0   43.60   11.50
  -8  -5   0   68.19   13.10
   8  -5   0   63.09   16.50
   8  -5   0   64.19   13.20
   8  -5   0   50.19    9.60
  -8  -5   0   61.59    9.90
  -8  -5   0   71.89   11.90
  -8  -5   0   56.79   10.70
   8  -5   0   58.19   11.00
   8  -5   0   64.09   10.50
  -8  -5   0   53.49   13.10
   8  -5   0   63.69   10.50
   8  -5   0   55.49   14.60
   8  -5   0   58.29   12.60
   8  -5   0   73.19    9.50
   8  -5   0   68.59   10.60
  -8  -5   0   45.50   13.30
  -8  -5   0   42.00   10.20
   8  -5   0   63.49   13.50
   8   5   0   50.69   12.90
   8   5   0   90.89   15.90
  -8   5   0   50.79   11.70
   8   5   0   55.89    9.10
  -8   5   0   58.79   10.50
   8   5   0   53.89   12.00
  -8   5   0   53.29   11.40
  -8   5   0   46.70   14.30
   8   5   0   57.19   12.30
   8   5   0   87.59   15.50
  -8   5   0   49.20   11.40
   8   5   0   71.99   14.90
  -8   5   0   60.59   10.20
   8   5   0   51.19    9.20
   8   5   0   47.10    9.60
  -8   5   0   43.60   13.10
   8   5   0   69.79   10.70
   8   5   0   64.69   10.50
   8   5   0   54.39   10.80
  -8   5   0   62.39   12.10
  -8   5   0   64.59   10.50
  -8   5   0   60.39   11.30
  -8   5   0   48.70   12.50
   8   5   0   65.39   12.60
  -8   5   0   73.99   12.00
  -8   5   0   63.89    9.20
   9  -5   0   26.50    8.80
   9  -5   0   49.60    8.70
   9  -5   0   23.00   10.60
   9  -5   0   39.90   12.10
  -9  -5   0   29.60   12.20
   9  -5   0   41.80    7.20
   9  -5   0   43.70    8.10
   9  -5   0   31.10   13.40
   9  -5   0   37.70    9.30
  -9  -5   0   39.50    9.00
  -9  -5   0   36.80   10.60
  -9  -5   0   35.80   10.30
  -9  -5   0   42.80   12.50
   9  -5   0   31.10   11.40
   9  -5   0   22.00    7.40
   9  -5   0   35.60    8.50
   9  -5   0   30.60    9.50
   9  -5   0   37.90   16.20
   9  -5   0   45.60    9.10
  -9  -5   0   36.90    7.50
  -9  -5   0   28.60   11.50
  -9  -5   0   32.50   11.10
  -9  -5   0   13.40    9.60
   9  -5   0   32.60    8.10
   9  -5   0   27.90    9.40
  -9  -5   0   20.30    8.00
   9   5   0   21.50    8.40
   9   5   0   53.49   13.60
  -9   5   0   30.30   10.30
  -9   5   0   33.70    7.90
  -9   5   0   25.70   11.10
   9   5   0   49.30   12.20
  -9   5   0   20.60    8.40
   9   5   0   21.10   10.30
   9   5   0   32.80    6.90
   9   5   0   53.69   14.80
  -9   5   0   48.00    7.00
   9   5   0   38.40   11.30
  -9   5   0   35.90    9.90
   9   5   0   19.50    9.00
  -9   5   0   41.10    9.90
   9   5   0   30.30    6.70
  -9   5   0   21.60    8.20
  -9   5   0   18.60    8.10
  -9   5   0   31.00    9.50
  -9   5   0   46.40   11.10
   9   5   0   42.00   14.30
   9   5   0   38.50    7.50
  -9   5   0   26.00    9.70
   9   5   0   45.80    8.90
  -9   5   0   29.40    8.70
  -9   5   0   18.20   13.20
  10  -5   0  430.96   57.49
 -10  -5   0  445.86   56.69
  10  -5   0  417.66   56.69
 -10  -5   0  415.16   59.19
 -10  -5   0  450.85   58.79
 -10  -5   0  467.35   58.69
  10  -5   0  490.95   59.59
  10  -5   0  412.16   56.99
  10  -5   0  473.35   56.49
  10  -5   0  481.35   57.19
  10  -5   0  511.35   58.99
  10  -5   0  395.16   57.09
 -10  -5   0  370.16   57.09
  10  -5   0  368.16   56.79
  10  -5   0  400.16   57.69
 -10  -5   0  309.67   57.59
 -10  -5   0  418.46   57.69
 -10  -5   0  374.66   63.99
 -10  -5   0  375.46   57.49
  10  -5   0  405.66   57.19
  10  -5   0  400.46   60.19
  10  -5   0  353.06   57.39
  10  -5   0  464.85   56.99
 -10  -5   0  355.96   57.19
  10  -5   0  410.46   61.49
 -10   5   0  480.35   58.59
  10   5   0  471.05   57.19
 -10   5   0  369.16   59.59
 -10   5   0  419.16   56.99
  10   5   0  409.16   56.29
 -10   5   0  379.16   57.49
  10   5   0  383.46   56.59
 -10   5   0  437.06   59.59
  10   5   0  447.86   60.49
 -10   5   0  422.56   56.99
  10   5   0  402.16   58.39
 -10   5   0  421.46   57.09
  10   5   0  373.66   57.29
 -10   5   0  388.36   57.79
  10   5   0  413.96   56.99
 -10   5   0  418.16   56.99
 -10   5   0  391.66   58.29
 -10   5   0  430.26   57.79
  10   5   0  461.85   59.49
  10   5   0  392.66   56.39
 -10   5   0  431.76   56.29
  10   5   0  517.25   58.79
 -10   5   0  435.36   57.29
 -10   5   0  397.46   58.89
  11  -5   0 1047.80  133.49
 -11  -5   0 1158.68  135.79
 -11  -5   0 1018.50  134.59
  11  -5   0  834.12  133.79
  11  -5   0 1115.29  135.49
  11  -5   0 1048.60  134.29
  11  -5   0  993.40  133.59
 -11  -5   0  997.70  135.99
 -11  -5   0  947.01  134.09
  11  -5   0  905.11  134.39
  11  -5   0 1202.78  136.39
  11  -5   0  948.31  134.39
 -11  -5   0  897.51  134.19
  11  -5   0 1093.79  134.09
 -11  -5   0  835.62  134.39
  11  -5   0 1062.19  137.39
  11  -5   0  942.01  137.89
 -11  -5   0 1123.19  135.59
  11  -5   0  937.61  134.09
  11  -5   0  894.71  134.59
  11  -5   0 1065.19  133.89
 -11   5   0 1019.80  135.99
 -11   5   0 1095.89  135.09
 -11   5   0 1060.49  134.69
 -11   5   0  983.10  133.29
 -11   5   0  879.51  135.69
  11   5   0  969.90  133.39
 -11   5   0  907.11  133.89
  11   5   0 1168.38  135.39
 -11   5   0 1064.59  134.79
  11   5   0 1020.60  134.39
 -11   5   0 1063.09  134.19
  11   5   0  925.71  134.29
  11   5   0 1101.09  134.19
 -11   5   0  973.10  136.89
 -11   5   0 1119.49  133.99
  11   5   0 1010.20  133.39
 -11   5   0  786.62  134.19
  11   5   0  980.10  136.09
  11   5   0  857.91  134.89
  11   5   0 1005.50  136.79
  11   5   0  974.90  133.49
  11   5   0 1091.99  133.99
 -11   5   0  999.80  133.99
 -11   5   0  884.21  135.09
 -12  -5   0  149.19   25.40
 -12  -5   0  108.89   26.70
  12  -5   0  163.38   22.40
  12  -5   0  137.19   23.10
  12  -5   0  172.78   25.80
 -12  -5   0  144.29   25.30
  12  -5   0  121.19   21.30
 -12  -5   0  121.09   21.90
  12  -5   0  167.58   23.40
  12  -5   0  121.19   20.60
  12  -5   0  133.99   31.00
 -12  -5   0   75.49   22.30
  12  -5   0  119.29   22.00
 -12  -5   0  162.68   23.80
  12  -5   0  137.69   20.60
 -12  -5   0  106.39   22.00
 -12  -5   0   92.19   22.90
  12  -5   0  120.19   23.00
  12  -5   0   95.69   21.40
  12  -5   0  185.48   27.30
 -12   5   0  129.59   23.80
 -12   5   0  133.89   23.50
  12   5   0  108.59   24.60
  12   5   0  141.59   22.10
  12   5   0  101.19   22.40
  12   5   0  132.79   20.90
 -12   5   0  145.59   21.90
 -12   5   0  121.89   25.40
 -12   5   0  183.88   25.60
  12   5   0  125.29   20.30
  12   5   0  144.99   25.00
  12   5   0  143.79   22.40
 -12   5   0  122.99   22.30
 -12   5   0  141.19   23.30
 -12   5   0  170.38   22.20
  12   5   0  201.28   29.90
 -12   5   0  107.39   22.70
 -12   5   0  122.69   22.10
  12   5   0  147.29   28.90
 -12   5   0  152.78   20.30
 -12   5   0  115.59   27.80
  12   5   0  208.68   30.70
  13  -5   0   11.40   12.40
  13  -5   0   15.80    8.40
  13  -5   0   15.90   12.50
 -13  -5   0   11.40   11.10
  13  -5   0   36.00   13.20
 -13  -5   0   36.40   18.70
  13  -5   0   25.10   11.50
 -13  -5   0   32.50   12.90
  13  -5   0   16.30   15.60
  13  -5   0   13.50   26.40
 -13  -5   0   -9.80   12.70
  13  -5   0   -1.20   10.80
  13  -5   0    0.10    9.10
 -13  -5   0   27.90   14.00
  13  -5   0   12.00    9.80
  13  -5   0   31.80   11.90
  13  -5   0   41.80   22.60
  13   5   0    4.20   13.00
  13   5   0   18.50   15.10
 -13   5   0   16.20   11.20
 -13   5   0   23.20   11.40
 -13   5   0   12.70   10.70
 -13   5   0   -4.60   14.00
  13   5   0    9.00   13.30
  13   5   0   36.70   21.50
  13   5   0   38.00   12.50
 -13   5   0    6.40   19.20
 -13   5   0   22.10   11.30
  13   5   0   20.20   11.40
 -13   5   0   17.10   12.90
 -13   5   0   30.70   12.80
  13   5   0   21.00   19.00
  13   5   0   24.90   11.70
 -13   5   0    5.70   13.50
  13   5   0  -11.60   16.50
  14  -5   0   13.90   14.10
  14  -5   0  -11.20    9.20
 -14  -5   0  -20.80   14.00
  14  -5   0    4.30   10.50
 -14  -5   0    5.30   12.50
 -14  -5   0   15.30   20.80
  14  -5   0   -5.90   11.50
  14  -5   0   -7.50   24.00
  14  -5   0   11.00   13.30
  14  -5   0    6.80   13.30
  14  -5   0   -3.60   12.80
 -14  -5   0  -16.20   14.70
  14  -5   0   14.10   11.70
  14   5   0   -9.90   12.90
  14   5   0    5.20   13.00
 -14   5   0   -2.60   12.10
  14   5   0    2.80   21.60
 -14   5   0    6.20   12.40
 -14   5   0    6.10   13.40
  14   5   0   -6.20   12.50
 -14   5   0    7.10   12.90
 -14   5   0   11.60   21.40
  14   5   0  -18.80   17.00
  14   5   0    3.90   17.90
 -14   5   0   13.20   13.80
  14   5   0    9.10   12.70
 -14   5   0  -12.10   13.90
  15  -5   0  100.99   18.60
 -15  -5   0   49.80   16.60
 -15  -5   0   62.89   19.10
  15  -5   0  121.59   35.00
  15  -5   0   78.49   18.90
 -15  -5   0   23.70   19.30
 -15  -5   0  118.39   29.70
  15  -5   0   68.99   18.40
  15  -5   0   96.49   20.70
  15  -5   0   93.19   19.90
 -15  -5   0   77.49   20.80
  15   5   0   81.39   29.20
 -15   5   0  108.79   21.30
  15   5   0  103.09   19.50
 -15   5   0   83.29   19.30
  15   5   0   54.99   19.90
 -15   5   0   87.39   18.30
 -15   5   0   85.69   28.30
  15   5   0  103.89   18.50
  15   5   0  104.59   24.60
  15   5   0   40.90   24.00
 -15   5   0   76.99   19.00
 -16  -5   0   -2.00   16.40
  16  -5   0   -0.80   14.00
  16  -5   0   -8.70   15.60
 -16  -5   0  -21.30   16.30
 -16  -5   0   26.60   16.20
  16  -5   0    3.50   13.40
  16  -5   0   35.10   16.80
  16  -5   0    2.70   15.00
  16  -5   0   17.20   30.20
 -16  -5   0  -15.10   12.90
 -16  -5   0    4.70   25.10
  16   5   0    2.30   14.50
 -16   5   0   18.50   16.70
 -16   5   0  -15.80   16.20
 -16   5   0   -2.80   24.60
  16   5   0   -1.00   15.30
 -16   5   0   -5.20   15.60
  16   5   0  -13.20   16.00
  16   5   0    0.10   20.70
  16   5   0   20.70   28.20
  16   5   0   15.70   20.90
   0  -6   0  136.39   16.60
   0  -6   0  117.29   16.60
   0  -6   0  147.09   17.20
   0  -6   0  106.89   16.50
   0  -6   0  133.39   16.40
   0  -6   0  111.79   16.10
   0  -6   0  138.29   17.30
   0  -6   0  113.69   16.40
   0  -6   0  111.99   17.40
   0  -6   0  115.89   16.40
   0  -6   0  132.19   16.40
   0  -6   0  135.79   16.80
   0  -6   0  116.39   17.00
   0  -6   0  118.79   16.30
   0  -6   0   94.89   16.40
   0  -6   0  119.69   16.90
   0   6   0  111.59   16.80
   0   6   0  102.49   16.70
   0   6   0  132.39   17.10
   0   6   0  104.49   16.30
   0   6   0  113.29   16.20
   0   6   0  126.69   16.30
   0   6   0  116.79   16.50
   0   6   0  116.39   16.20
   0   6   0  121.99   16.50
   0   6   0  128.09   16.60
   0   6   0  133.89   16.40
   0   6   0  128.19   16.90
   0   6   0  115.29   17.40
   0   6   0  112.99   16.60
   0   6   0  154.78   17.40
   0   6   0  118.49   16.50
   0   6   0  108.09   16.10
   0   6   0  135.19   16.40
   1  -6   0   84.29   12.40
   1  -6   0   77.19   11.40
  -1  -6   0   75.59   11.20
  -1  -6   0   74.99   10.90
   1  -6   0   81.29   11.40
  -1  -6   0   98.19   12.30
   1  -6   0   81.79   11.20
  -1  -6   0   75.79   11.30
   1  -6   0   73.19   11.50
   1  -6   0   73.29   11.30
   1  -6   0   78.19   11.10
  -1  -6   0   69.69   11.60
   1  -6   0   92.69   12.30
   1  -6   0   88.79   11.10
  -1  -6   0   76.99   12.00
  -1  -6   0   80.19   12.10
   1  -6   0   73.39   12.00
  -1  -6   0   75.59   11.40
   1  -6   0   65.89   11.40
  -1  -6   0   77.19   11.70
  -1  -6   0   86.79   11.50
  -1  -6   0   82.09   11.80
  -1  -6   0   69.79   11.80
   1  -6   0   93.99   11.70
  -1  -6   0   66.19   11.60
   1  -6   0   91.79   11.40
   1  -6   0   81.79   12.00
   1  -6   0  103.59   12.30
  -1  -6   0   82.99   12.60
   1  -6   0   75.79   11.20
   1  -6   0   84.89   11.50
   1   6   0   86.69   11.20
  -1   6   0   60.39   11.30
   1   6   0   74.39   12.50
  -1   6   0   71.59   11.50
  -1   6   0   82.29   11.20
   1   6   0   85.39   11.90
   1   6   0   92.29   11.30
   1   6   0   76.19   11.00
  -1   6   0   74.19   11.60
   1   6   0   85.39   11.50
  -1   6   0   87.19   11.10
   1   6   0   91.49   11.70
  -1   6   0   87.69   11.90
  -1   6   0   81.79   12.10
   1   6   0   76.59   11.90
   1   6   0  101.29   12.20
  -1   6   0  106.49   12.40
   1   6   0   85.59   11.10
   1   6   0   91.09   11.50
  -1   6   0   77.49   11.10
   1   6   0   82.09   11.50
  -1   6   0   81.09   11.30
   1   6   0   69.79   11.80
  -1   6   0   79.89   11.30
   1   6   0   87.89   11.70
   1   6   0   76.69   11.30
  -1   6   0   76.49   12.00
  -1   6   0   83.89   12.50
   1   6   0   95.99   11.30
  -1   6   0  100.99   11.60
   1   6   0   84.59   11.90
   1   6   0   77.29   12.00
  -2  -6   0  813.02  113.49
  -2  -6   0  925.61  114.69
  -2  -6   0  864.61  113.99
   2  -6   0  867.21  113.59
   2  -6   0  720.33  113.79
   2  -6   0  874.41  113.79
   2  -6   0  861.51  113.89
   2  -6   0  889.61  114.39
  -2  -6   0  901.01  114.49
  -2  -6   0  889.41  114.39
  -2  -6   0  771.72  113.89
  -2  -6   0  798.02  113.89
  -2  -6   0  889.01  114.09
  -2  -6   0  926.51  113.69
   2  -6   0  780.42  114.59
  -2  -6   0  866.11  114.39
   2  -6   0  909.01  113.79
   2  -6   0  850.71  114.19
  -2  -6   0  868.41  114.19
  -2  -6   0  767.02  113.69
   2  -6   0  836.82  113.69
  -2  -6   0  890.51  114.09
   2  -6   0  876.01  113.79
  -2  -6   0  805.32  113.69
   2  -6   0  760.82  113.69
  -2  -6   0  806.22  114.09
   2  -6   0  734.43  114.29
  -2   6   0  786.02  114.39
  -2   6   0  744.43  114.19
   2   6   0  983.00  114.09
  -2   6   0  995.80  113.79
   2   6   0  822.72  113.99
  -2   6   0  853.21  114.19
  -2   6   0 1012.30  114.39
  -2   6   0  850.31  113.79
   2   6   0  793.82  114.19
   2   6   0  931.01  114.59
   2   6   0  920.61  113.69
  -2   6   0  981.40  113.59
  -2   6   0  735.63  113.79
   2   6   0  856.21  114.29
  -2   6   0  818.72  113.69
  -2   6   0  781.02  113.99
   2   6   0  875.71  113.99
   2   6   0  991.10  113.99
   2   6   0  864.61  113.79
   2   6   0  842.32  113.79
   2   6   0  869.31  114.19
  -2   6   0  996.30  113.99
   2   6   0  997.60  113.69
  -2   6   0  766.42  114.19
   2   6   0  823.42  114.09
   2   6   0  841.42  113.99
   3  -6   0    1.40    2.80
  -3  -6   0    4.20    1.90
   3  -6   0    1.20    1.60
  -3  -6   0    1.20    3.70
   3  -6   0   -3.90    2.60
   3  -6   0   -1.00    3.20
   3  -6   0    2.30    2.90
   3  -6   0    1.90    4.20
   3  -6   0   -2.10    5.40
  -3  -6   0    4.60    4.70
   3  -6   0   -0.40    2.50
  -3  -6   0   -0.40    2.10
   3  -6   0   -4.20    4.20
   3  -6   0    4.40    3.50
  -3  -6   0    2.50    3.10
   3  -6   0    5.70    3.20
  -3  -6   0    1.70    4.40
  -3  -6   0   -0.30    4.10
   3  -6   0    5.80    3.00
  -3  -6   0    4.60    1.70
  -3  -6   0   -0.70    3.80
   3  -6   0    1.50    4.20
  -3  -6   0    3.00    3.50
   3  -6   0    0.60    3.40
  -3  -6   0   -1.20    2.60
  -3  -6   0   -0.60    3.50
   3  -6   0    1.90    4.20
  -3  -6   0    5.40    5.20
   3  -6   0    3.20    4.70
  -3  -6   0    2.90    2.90
   3  -6   0    3.00    1.70
  -3  -6   0    2.70    3.80
  -3  -6   0    1.40    2.80
  -3   6   0    3.50    2.80
   3   6   0   -0.90    2.60
   3   6   0    7.60    3.70
   3   6   0   -0.70    3.30
  -3   6   0    3.40    1.60
  -3   6   0   -2.40    3.40
   3   6   0    3.30    2.70
   3   6   0    4.60    3.00
  -3   6   0    4.30    4.40
   3   6   0   -1.10    4.10
  -3   6   0    3.70    4.30
  -3   6   0   -0.90    3.20
  -3   6   0    0.10    3.50
  -3   6   0   -0.70    4.00
  -3   6   0    2.70    5.10
   3   6   0    2.20    3.90
   3   6   0    0.50    2.20
  -3   6   0    3.10    4.30
   3   6   0    2.60    4.00
  -3   6   0    5.70    2.40
  -3   6   0    1.90    3.60
   3   6   0    0.30    3.80
  -3   6   0    1.90    2.20
  -3   6   0   -2.70    2.70
   3   6   0    0.20    3.00
   3   6   0    3.30    3.70
   3   6   0    2.90    5.10
   3   6   0   -0.90    3.60
  -3   6   0    2.30    2.80
  -4  -6   0  189.78   27.80
   4  -6   0  186.18   27.70
  -4  -6   0  204.88   27.80
   4  -6   0  240.98   28.80
   4  -6   0  199.28   27.70
   4  -6   0  206.18   27.80
  -4  -6   0  209.98   29.10
  -4  -6   0  229.58   28.40
  -4  -6   0  220.88   27.40
  -4  -6   0  217.78   28.90
   4  -6   0  206.18   28.60
  -4  -6   0  218.58   28.60
  -4  -6   0  184.88   28.20
  -4  -6   0  257.07   28.40
   4  -6   0  206.48   27.80
   4  -6   0  187.38   27.80
  -4  -6   0  249.08   28.20
   4  -6   0  160.58   28.60
   4  -6   0  178.28   27.90
  -4  -6   0  216.38   28.70
   4  -6   0  227.98   28.90
   4  -6   0  162.98   28.30
  -4  -6   0  199.88   28.80
   4  -6   0  196.78   27.70
   4  -6   0  214.08   27.40
  -4  -6   0  197.68   27.90
   4  -6   0  165.28   29.20
  -4  -6   0  241.88   27.40
  -4   6   0  196.58   27.80
  -4   6   0  184.48   28.50
   4   6   0  224.58   28.90
  -4   6   0  175.48   28.60
  -4   6   0  172.58   28.10
   4   6   0  218.28   29.10
   4   6   0  164.88   28.20
  -4   6   0  199.18   27.30
  -4   6   0  212.28   28.00
   4   6   0  226.18   28.30
   4   6   0  164.28   27.90
  -4   6   0  240.68   28.70
  -4   6   0  182.58   27.60
   4   6   0  238.38   27.80
  -4   6   0  225.28   27.50
  -4   6   0  208.38   28.10
   4   6   0  243.98   28.00
   4   6   0  203.68   28.60
  -4   6   0  178.18   27.70
  -4   6   0  175.68   29.10
   4   6   0  221.08   27.70
   4   6   0  186.28   28.20
   4   6   0  224.28   28.70
   5  -6   0  275.67   33.80
   5  -6   0  236.48   35.10
   5  -6   0  268.37   34.30
  -5  -6   0  286.77   34.70
   5  -6   0  270.97   34.50
   5  -6   0  268.27   34.20
  -5  -6   0  282.17   34.20
   5  -6   0  224.08   34.80
   5  -6   0  209.28   34.30
   5  -6   0  265.97   36.10
   5  -6   0  215.98   34.30
  -5  -6   0  241.88   34.80
  -5  -6   0  257.27   35.80
   5  -6   0  273.57   35.30
  -5  -6   0  262.37   35.10
  -5  -6   0  225.58   34.40
   5  -6   0  234.68   34.30
   5  -6   0  240.08   34.10
  -5  -6   0  248.68   34.20
  -5  -6   0  262.57   34.80
  -5  -6   0  270.07   35.50
  -5  -6   0  197.28   34.20
   5  -6   0  258.27   34.10
  -5  -6   0  258.57   35.20
   5  -6   0  285.37   35.40
  -5   6   0  229.48   35.70
  -5   6   0  282.07   33.90
   5   6   0  210.18   33.80
  -5   6   0  246.48   34.00
   5   6   0  277.87   34.10
  -5   6   0  241.08   35.20
  -5   6   0  268.37   34.50
   5   6   0  208.78   34.40
   5   6   0  255.47   35.60
  -5   6   0  253.57   34.20
   5   6   0  281.77   34.20
  -5   6   0  228.08   34.50
  -5   6   0  203.78   34.00
  -5   6   0  248.28   34.60
   5   6   0  291.37   36.10
   5   6   0  290.07   34.80
   5   6   0  318.17   34.60
  -5   6   0  272.77   33.70
  -5   6   0  283.97   35.20
  -5   6   0  203.38   34.90
   5   6   0  265.07   35.40
   5   6   0  261.77   34.70
  -5   6   0  215.78   34.10
   5   6   0  294.97   35.30
   5   6   0  242.88   35.10
   6  -6   0  250.47   39.00
  -6  -6   0  293.77   40.70
   6  -6   0  294.37   39.50
   6  -6   0  316.87   39.50
   6  -6   0  290.57   39.60
   6  -6   0  226.18   39.50
   6  -6   0  258.27   39.60
  -6  -6   0  263.77   39.70
   6  -6   0  294.37   39.50
  -6  -6   0  225.78   39.90
  -6  -6   0  301.27   41.20
  -6  -6   0  341.97   40.10
  -6  -6   0  316.47   39.60
   6  -6   0  304.37   41.70
  -6  -6   0  293.07   40.20
   6  -6   0  288.97   40.60
   6  -6   0  337.27   39.00
  -6  -6   0  374.96   39.70
  -6  -6   0  246.78   39.60
   6  -6   0  294.87   42.30
   6  -6   0  282.17   39.60
   6  -6   0  306.87   40.70
   6  -6   0  293.37   40.30
   6  -6   0  275.07   39.40
  -6  -6   0  344.17   40.10
   6  -6   0  320.87   40.70
  -6  -6   0  316.17   39.50
  -6  -6   0  295.97   40.70
  -6  -6   0  356.16   40.80
   6   6   0  309.67   40.50
   6   6   0  366.26   41.20
   6   6   0  320.57   40.30
   6   6   0  304.77   41.20
   6   6   0  306.37   39.40
   6   6   0  252.97   38.90
  -6   6   0  318.07   39.60
   6   6   0  322.67   39.50
  -6   6   0  327.47   38.90
  -6   6   0  267.57   39.90
   6   6   0  230.68   39.60
  -6   6   0  281.27   39.30
  -6   6   0  267.97   39.70
  -6   6   0  255.57   39.40
  -6   6   0  347.17   40.10
  -6   6   0  255.87   39.30
  -6   6   0  323.37   40.50
  -6   6   0  314.67   40.00
   6   6   0  288.87   40.00
   6   6   0  253.47   38.90
  -6   6   0  308.77   38.90
  -6   6   0  280.97   40.60
   6   6   0  227.48   39.70
  -6   6   0  250.47   41.30
   6   6   0  293.77   40.60
  -7  -6   0   69.99   14.40
  -7  -6   0   70.29   13.60
  -7  -6   0   48.70   11.00
  -7  -6   0   62.89   13.60
  -7  -6   0   81.49   12.20
   7  -6   0   69.69   13.20
  -7  -6   0   76.79   12.00
   7  -6   0   67.09   13.20
   7  -6   0   61.29   11.40
   7  -6   0   56.79   11.20
  -7  -6   0   53.89   11.00
   7  -6   0   78.89   13.90
   7  -6   0   58.69   10.80
  -7  -6   0   70.69   11.10
   7  -6   0   67.59    9.90
   7  -6   0   70.99   11.70
  -7  -6   0   75.59   12.80
  -7  -6   0   71.69   10.90
   7  -6   0   52.69   11.40
   7  -6   0   72.69   15.50
   7  -6   0   65.09   12.60
   7  -6   0   66.59   11.10
   7  -6   0   90.19   11.10
   7  -6   0   61.89   16.20
  -7  -6   0   45.90   12.10
   7  -6   0   59.99   10.10
   7  -6   0   68.59   11.10
  -7  -6   0   63.89   11.60
  -7  -6   0   73.09   13.20
   7   6   0   76.09   12.70
   7   6   0   72.29   11.30
  -7   6   0   70.09   12.50
   7   6   0   79.39   13.10
  -7   6   0   75.09    9.90
   7   6   0  101.69   12.10
  -7   6   0   71.69   11.70
   7   6   0   88.39   14.70
   7   6   0   58.99    9.80
  -7   6   0   55.09   12.70
   7   6   0   62.29   14.20
  -7   6   0   70.79   12.00
   7   6   0   74.39   11.10
  -7   6   0   57.49   10.70
   7   6   0   54.69   13.00
  -7   6   0   43.10   14.00
   7   6   0   59.29   12.20
  -7   6   0   47.70   10.50
   7   6   0   61.99   10.10
  -7   6   0   75.59   12.20
   7   6   0   88.69   15.50
   7   6   0   58.29    9.80
  -7   6   0   52.29   10.90
  -7   6   0   55.09   13.30
  -7   6   0   61.09   12.00
  -7   6   0   57.39   10.90
  -7   6   0   70.19    9.60
   8  -6   0  158.88   21.10
   8  -6   0  148.99   21.40
   8  -6   0  141.79   22.50
  -8  -6   0  106.29   20.90
  -8  -6   0  148.59   20.90
   8  -6   0  119.59   21.10
   8  -6   0  130.39   26.30
  -8  -6   0  128.89   23.50
  -8  -6   0  100.69   22.00
  -8  -6   0  176.18   22.20
   8  -6   0  133.89   21.40
   8  -6   0  141.19   20.50
   8  -6   0  140.69   24.90
   8  -6   0  128.39   21.40
  -8  -6   0  140.29   24.10
   8  -6   0  145.49   23.00
   8  -6   0  148.89   23.30
   8  -6   0  187.78   20.30
   8  -6   0  147.09   21.60
  -8  -6   0  157.68   23.40
   8  -6   0  143.29   21.10
   8  -6   0  173.18   21.10
  -8  -6   0  156.38   21.30
  -8  -6   0  168.98   22.80
  -8  -6   0  106.39   21.00
  -8  -6   0  160.88   23.00
   8  -6   0  137.09   21.40
  -8  -6   0  137.29   21.80
   8   6   0  174.48   22.80
   8   6   0  128.39   20.10
  -8   6   0  135.59   22.80
  -8   6   0  153.88   20.10
  -8   6   0  137.99   23.00
  -8   6   0  150.28   20.90
  -8   6   0  135.79   21.70
   8   6   0  140.29   22.40
  -8   6   0  144.39   21.70
  -8   6   0  129.99   21.00
   8   6   0  213.08   25.50
  -8   6   0  164.38   22.20
   8   6   0  168.88   23.00
  -8   6   0  130.39   21.10
   8   6   0  172.88   21.20
  -8   6   0  111.59   24.30
  -8   6   0  160.58   22.70
   8   6   0  137.99   21.10
   8   6   0  197.98   24.50
   8   6   0  129.89   20.30
   8   6   0  160.98   21.10
  -8   6   0  135.99   22.20
   8   6   0  141.39   24.60
   8   6   0  143.89   23.30
   8   6   0  127.89   20.20
  -8   6   0  135.69   22.10
   9  -6   0   34.70   10.30
   9  -6   0   57.19   13.50
   9  -6   0   37.70    9.60
   9  -6   0   51.89   12.40
  -9  -6   0   23.50   11.10
  -9  -6   0   35.30    9.30
  -9  -6   0   46.90   12.90
   9  -6   0   43.50    8.70
  -9  -6   0   45.70   10.90
   9  -6   0   45.60   14.80
   9  -6   0   35.70    9.90
   9  -6   0   41.30    8.20
  -9  -6   0   44.00    9.00
  -9  -6   0   46.90   11.50
   9  -6   0   58.49   11.40
   9  -6   0   39.90    8.50
   9  -6   0   42.40    9.70
  -9  -6   0   57.29   14.50
   9  -6   0   49.30   17.70
  -9  -6   0   42.10   12.40
   9  -6   0   58.39   10.60
  -9  -6   0   54.39   13.80
   9  -6   0   47.50   10.90
   9  -6   0   51.29    9.80
  -9  -6   0   49.50   10.10
  -9   6   0   32.40    9.60
   9   6   0   45.10    8.10
   9   6   0   53.39   13.40
  -9   6   0   58.69   11.30
   9   6   0   47.90    9.90
   9   6   0   38.80   14.90
  -9   6   0   44.10   11.10
   9   6   0   25.40    9.90
   9   6   0   68.89   15.20
   9   6   0   59.09   12.50
   9   6   0   42.60    7.90
  -9   6   0   35.20   14.90
  -9   6   0   44.90   10.70
  -9   6   0   43.30    9.80
  -9   6   0   53.99   12.20
   9   6   0   34.20    8.40
  -9   6   0   39.50    9.80
  -9   6   0   37.80   12.70
  -9   6   0   58.99   12.70
   9   6   0   39.20   11.80
   9   6   0   56.89   16.30
  -9   6   0   25.50   11.70
  -9   6   0   56.69    8.10
   9   6   0   42.10    9.90
  10  -6   0  256.67   34.60
  10  -6   0  300.47   35.70
  10  -6   0  280.67   34.40
 -10  -6   0  279.07   37.20
  10  -6   0  218.88   35.80
 -10  -6   0  165.98   35.60
 -10  -6   0  233.48   35.60
  10  -6   0  266.77   34.90
  10  -6   0  248.48   39.30
  10  -6   0  275.97   35.20
 -10  -6   0  241.58   35.30
  10  -6   0  229.78   35.30
  10  -6   0  239.28   35.40
  10  -6   0  256.67   36.90
 -10  -6   0  168.98   35.00
 -10  -6   0  244.58   37.80
 -10  -6   0  266.87   36.30
  10  -6   0  281.27   37.70
  10  -6   0  248.68   35.70
  10  -6   0  253.77   41.70
 -10  -6   0  264.57   37.20
 -10  -6   0  252.07   34.80
  10  -6   0  218.08   35.00
  10  -6   0  252.27   35.80
  10   6   0  280.27   39.70
 -10   6   0  241.88   35.00
 -10   6   0  260.17   36.10
 -10   6   0  226.58   35.00
  10   6   0  241.28   34.20
  10   6   0  345.07   40.30
  10   6   0  199.28   35.20
 -10   6   0  255.17   36.40
 -10   6   0  242.38   35.10
 -10   6   0  268.67   35.40
  10   6   0  304.17   37.20
 -10   6   0  222.28   35.60
  10   6   0  238.58   34.30
  10   6   0  263.47   35.30
 -10   6   0  259.27   36.60
  10   6   0  278.57   38.00
  10   6   0  220.28   34.30
 -10   6   0  247.58   37.10
  10   6   0  340.77   38.90
  10   6   0  276.37   35.30
 -10   6   0  202.48   39.10
  10   6   0  226.98   36.50
 -10   6   0  272.97   35.90
 -10   6   0  220.78   34.80
 -10   6   0  237.38   37.50
  11  -6   0   12.70   19.00
  11  -6   0   12.10    9.30
  11  -6   0   -2.00   14.80
  11  -6   0   -5.20   11.40
 -11  -6   0   12.30   12.80
  11  -6   0   -7.40    8.60
 -11  -6   0   -3.80    9.10
  11  -6   0   -1.10   10.20
  11  -6   0   10.20    8.40
 -11  -6   0    6.90   10.80
 -11  -6   0    3.40    8.30
 -11  -6   0    1.30   10.30
  11  -6   0   -5.70    8.60
  11  -6   0    3.40    9.80
  11  -6   0   -2.20   12.90
  11  -6   0    3.40    7.00
 -11  -6   0   -1.40   12.70
  11  -6   0    7.80   10.10
 -11  -6   0  -10.60    9.70
  11  -6   0   -3.10    6.30
 -11  -6   0   36.40   16.90
 -11   6   0   45.20    9.90
  11   6   0   26.90   17.00
  11   6   0    5.00   12.60
  11   6   0   10.70   13.60
 -11   6   0    4.80   10.80
 -11   6   0    5.70    9.90
 -11   6   0    1.50   10.20
 -11   6   0    1.60    5.90
  11   6   0    4.00    9.10
  11   6   0   20.40    9.20
  11   6   0    1.00    5.70
 -11   6   0   -1.80    8.50
 -11   6   0   -1.40    9.00
 -11   6   0    2.70    8.60
  11   6   0   -1.60   15.30
 -11   6   0    5.20    8.70
 -11   6   0    8.40   12.90
 -11   6   0    9.90   11.00
  11   6   0  -16.50   10.30
  11   6   0   -6.80    6.40
  11   6   0   10.10    6.10
  11   6   0    8.60   17.10
 -11   6   0   -6.40   15.70
  11   6   0    3.10   13.10
  12  -6   0   62.09   13.40
  12  -6   0   49.00   11.80
  12  -6   0   36.70   12.40
  12  -6   0   50.39   13.30
  12  -6   0   42.60   10.00
  12  -6   0   63.79   14.40
 -12  -6   0   40.00   16.30
 -12  -6   0   40.10   14.20
  12  -6   0   44.60   22.80
  12  -6   0   53.69   12.40
 -12  -6   0   69.39   17.30
  12  -6   0   60.39   17.60
  12  -6   0   44.80   12.10
 -12  -6   0   42.70   12.90
  12  -6   0   37.30   10.50
 -12  -6   0   52.89   12.40
 -12  -6   0   65.79   18.90
  12  -6   0   40.90   15.60
 -12  -6   0   53.59   14.70
 -12  -6   0   20.10   13.40
 -12   6   0   39.20   13.90
 -12   6   0   46.90   14.30
  12   6   0   40.80   10.40
 -12   6   0   38.20   12.30
  12   6   0   38.30    9.70
 -12   6   0   50.89   14.70
  12   6   0   23.70   13.30
 -12   6   0   37.90   12.30
 -12   6   0   37.60   12.40
 -12   6   0   42.40   13.80
  12   6   0   48.70   13.00
  12   6   0   52.59   16.50
 -12   6   0   60.09   10.70
 -12   6   0   44.20   12.10
  12   6   0   48.30   10.00
  12   6   0   60.09   16.50
 -12   6   0   53.09   18.70
  12   6   0   58.09   20.90
  12   6   0   64.59   20.80
 -12   6   0   58.19   20.00
  13  -6   0   26.40   11.30
  13  -6   0   13.30    9.10
  13  -6   0    9.00   11.10
 -13  -6   0   45.70   19.90
  13  -6   0   29.80   13.00
 -13  -6   0   11.10   14.20
  13  -6   0   46.30   26.40
  13  -6   0    3.40   12.10
 -13  -6   0   -4.60   13.80
 -13  -6   0   12.70   11.20
  13  -6   0   -3.20   11.20
 -13  -6   0   14.50   11.60
  13  -6   0   22.10   12.50
  13  -6   0   -1.00   11.80
 -13   6   0   15.80   14.20
  13   6   0    6.00   16.00
 -13   6   0   10.80   14.80
  13   6   0   -0.90   12.60
  13   6   0   35.00   21.00
 -13   6   0   12.60   12.00
 -13   6   0   12.60   10.80
 -13   6   0    8.50   14.20
 -13   6   0   25.00   20.40
 -13   6   0   17.50   11.10
 -13   6   0   14.60   11.80
  13   6   0   30.70   12.70
 -13   6   0   22.40   13.70
  13   6   0   26.80   17.10
 -14  -6   0   17.70   13.40
  14  -6   0    1.50   10.10
 -14  -6   0   19.60   20.60
  14  -6   0   16.60   13.00
  14  -6   0   19.50   12.40
  14  -6   0   61.79   27.50
  14  -6   0   21.70   13.70
  14  -6   0   55.39   15.80
 -14  -6   0   35.70   15.70
  14  -6   0   19.70   12.30
  14  -6   0   21.20   13.40
 -14  -6   0   17.50   15.40
  14   6   0   36.20   14.40
 -14   6   0   -5.70   15.00
  14   6   0   50.89   19.40
 -14   6   0   40.40   18.70
 -14   6   0   11.50   12.80
  14   6   0   19.20   12.70
 -14   6   0   32.10   22.40
 -14   6   0   22.00   15.90
 -14   6   0   29.00   12.60
  14   6   0    2.30   22.70
 -14   6   0   26.90   12.70
 -14   6   0   45.70   14.70
  14   6   0   12.70   19.60
  14   6   0    1.80   15.50
  15  -6   0   27.30   15.90
  15  -6   0   22.00   13.50
  15  -6   0   25.10   14.80
 -15  -6   0   22.50   16.50
 -15  -6   0   12.90   12.10
 -15  -6   0   23.40   18.40
  15  -6   0   37.20   14.70
 -15  -6   0    9.30   14.90
  15  -6   0   -3.60   12.70
 -15  -6   0   36.50   24.10
  15  -6   0   36.90   31.60
 -15   6   0   27.00   24.30
  15   6   0   36.30   19.20
 -15   6   0    6.70   16.10
  15   6   0    9.50   15.20
  15   6   0   18.50   20.90
  15   6   0   88.89   29.60
 -15   6   0   52.29   15.60
 -15   6   0   59.49   14.60
  15   6   0   11.10   13.80
 -15   6   0   15.30   14.20
  15   6   0   27.70   14.10
 -16  -6   0    4.30   13.60
 -16  -6   0   10.70   15.20
  16  -6   0   -5.60   14.70
 -16  -6   0   -8.20   17.60
 -16  -6   0   -7.00   18.80
  16  -6   0   25.40   18.20
 -16  -6   0  -15.50   13.70
  16  -6   0   10.00   15.50
  16  -6   0   10.60   16.20
 -16  -6   0    7.20   27.90
  16  -6   0  -16.40   29.50
  16  -6   0    2.60   13.50
  16   6   0   -8.70   15.50
 -16   6   0   26.10   15.60
  16   6   0  -16.90   22.20
 -16   6   0   40.90   17.50
  16   6   0  -14.00   14.40
  16   6   0   19.70   28.60
  16   6   0   -3.10   16.40
 -16   6   0   10.90   25.90
  16   6   0   18.80   19.60
 -16   6   0    7.30   15.80
 -16   6   0   13.60   15.80
   0  -7   0    1.90    1.40
   0  -7   0    0.90    3.70
   0  -7   0   -6.20    4.60
   0  -7   0    1.00    3.40
   0  -7   0    0.30    2.40
   0  -7   0   -2.20    2.50
   0  -7   0    1.10    2.90
   0  -7   0   -4.20    3.10
   0  -7   0   -0.70    4.00
   0  -7   0    0.40    2.60
   0  -7   0   -1.50    2.30
   0  -7   0   -4.50    2.50
   0  -7   0    2.50    2.50
   0  -7   0   -2.40    2.80
   0  -7   0   -1.60    3.80
   0   7   0   -2.80    2.50
   0   7   0   -0.90    2.00
   0   7   0   -6.70    2.20
   0   7   0   -4.60    4.40
   0   7   0    1.80    3.50
   0   7   0   -0.60    2.20
   0   7   0    1.80    3.80
   0   7   0    0.70    3.00
   0   7   0    2.20    1.50
   0   7   0    4.90    3.00
   0   7   0    1.60    3.10
   0   7   0   -3.90    1.80
   0   7   0    0.70    3.80
   0   7   0    1.50    3.70
   0   7   0   -2.80    2.60
   0   7   0    6.60    2.60
   0   7   0    4.20    2.90
   0   7   0   -5.10    3.50
   1  -7   0  672.03  100.19
   1  -7   0  807.82   99.39
   1  -7   0  825.42  100.19
  -1  -7   0  643.34   99.89
   1  -7   0  823.12   99.59
   1  -7   0  738.53   99.39
  -1  -7   0  754.92   99.59
  -1  -7   0  766.62   99.19
  -1  -7   0  846.72  100.19
  -1  -7   0  682.53   99.89
   1  -7   0  854.21   99.99
  -1  -7   0  770.22   99.49
  -1  -7   0  730.33   99.99
  -1  -7   0  691.03   99.69
  -1  -7   0  706.03  100.19
  -1  -7   0  724.03   99.69
   1  -7   0  700.73   99.59
  -1  -7   0  625.14   99.59
   1  -7   0  702.13  100.09
   1  -7   0  841.42   99.29
   1  -7   0  756.12   99.39
  -1  -7   0  653.43   99.39
  -1  -7   0  730.33   99.59
   1  -7   0  795.82   99.49
  -1  -7   0  776.62   99.79
   1  -7   0  720.53   99.49
   1   7   0  750.22   99.59
  -1   7   0  678.63   99.99
  -1   7   0  760.52   99.39
   1   7   0  718.93   99.89
   1   7   0  744.33   99.89
   1   7   0  716.23   99.59
  -1   7   0  799.62   99.99
  -1   7   0  664.93   99.59
  -1   7   0  826.02   99.29
   1   7   0  742.23   99.29
   1   7   0  856.11   99.69
   1   7   0  692.13   99.39
   1   7   0  739.83   99.19
   1   7   0  712.43   99.99
  -1   7   0  767.62   99.59
  -1   7   0  801.42   99.49
  -1   7   0  654.93   99.99
  -1   7   0  710.63  100.19
   1   7   0  749.92   99.89
   1   7   0  773.02   99.39
   1   7   0  781.82   99.89
  -1   7   0  690.23   99.29
  -1   7   0  719.53   99.59
   1   7   0  780.42   99.59
   1   7   0  889.31   99.39
   1   7   0  832.32   99.49
   1   7   0  804.72  100.39
   2  -7   0   66.29    9.80
   2  -7   0   65.09   10.20
  -2  -7   0   51.99    9.00
  -2  -7   0   71.39    8.60
  -2  -7   0   58.19    9.10
  -2  -7   0   63.59    8.70
  -2  -7   0   61.89   10.00
   2  -7   0   61.79    8.80
  -2  -7   0   55.79    9.50
   2  -7   0   60.89    9.00
  -2  -7   0   61.29   10.10
   2  -7   0   64.79    8.80
   2  -7   0   51.19   10.70
  -2  -7   0   67.89   10.40
  -2  -7   0   49.70    9.20
  -2  -7   0   45.20    8.60
  -2  -7   0   61.69    8.10
   2  -7   0   70.49    9.40
   2  -7   0   75.99    8.70
   2  -7   0   61.69    8.40
  -2  -7   0   65.69    9.40
   2  -7   0   77.79   10.40
   2  -7   0   55.09    8.60
   2  -7   0   65.19    8.90
   2  -7   0   66.89    9.10
   2  -7   0   46.00    8.90
   2  -7   0   56.89    8.90
  -2  -7   0   62.39   10.10
  -2  -7   0   44.50    9.30
   2  -7   0   49.90    9.90
  -2  -7   0   49.80    8.50
  -2  -7   0   55.69   10.60
  -2   7   0   43.20    9.60
   2   7   0   54.89    8.30
  -2   7   0   45.90    8.60
  -2   7   0   53.09    8.80
   2   7   0   56.39    8.80
  -2   7   0   52.39    8.90
   2   7   0   60.59    9.60
   2   7   0   68.29    9.00
  -2   7   0   67.49    8.40
  -2   7   0   60.89   10.50
   2   7   0   58.59    9.90
   2   7   0   61.39    8.50
   2   7   0   51.29    9.40
   2   7   0   65.89    9.40
   2   7   0   57.09   10.60
   2   7   0   74.39   11.50
   2   7   0   55.19    9.30
   2   7   0   58.69    8.80
  -2   7   0   55.79    9.40
   2   7   0   54.69    9.80
  -2   7   0   75.29   10.10
   2   7   0   72.69    8.70
  -2   7   0   48.20   10.00
   2   7   0   58.69    9.10
  -2   7   0   68.79    9.10
  -2   7   0   57.09    9.70
  -2   7   0   83.59   10.60
   2   7   0   59.99    9.50
   2   7   0   74.79    8.60
  -3  -7   0 1092.89  136.49
  -3  -7   0 1108.79  136.59
   3  -7   0 1160.48  136.69
   3  -7   0  885.81  135.59
  -3  -7   0 1043.70  135.39
  -3  -7   0 1033.60  136.19
  -3  -7   0 1085.19  136.09
   3  -7   0 1084.19  135.99
  -3  -7   0  945.01  136.19
   3  -7   0 1114.19  135.69
  -3  -7   0 1001.40  135.69
   3  -7   0 1101.69  135.79
   3  -7   0  926.41  136.79
   3  -7   0 1068.59  135.79
   3  -7   0 1023.00  135.49
   3  -7   0  940.81  135.69
  -3  -7   0  998.80  135.59
   3  -7   0  876.11  136.39
   3  -7   0  918.41  135.79
   3  -7   0 1095.29  135.79
  -3  -7   0 1075.69  135.79
   3  -7   0 1001.60  136.29
  -3  -7   0 1128.99  136.99
  -3  -7   0 1143.59  136.29
  -3  -7   0  857.61  135.49
  -3  -7   0  986.30  135.99
  -3  -7   0 1086.69  136.69
  -3   7   0 1113.79  135.59
  -3   7   0 1088.99  135.49
   3   7   0 1124.99  136.39
   3   7   0 1065.49  136.39
  -3   7   0  867.41  136.29
   3   7   0  917.71  136.49
   3   7   0 1061.39  136.09
  -3   7   0 1208.88  136.49
   3   7   0 1050.19  135.79
  -3   7   0  896.11  135.79
  -3   7   0  943.91  135.69
  -3   7   0  986.70  135.79
   3   7   0 1004.80  135.99
  -3   7   0  956.60  135.59
   3   7   0  954.50  136.19
  -3   7   0  886.81  135.99
  -3   7   0 1068.99  135.99
  -3   7   0 1133.59  135.99
   3   7   0 1101.19  136.19
  -3   7   0  918.91  136.59
   3   7   0 1085.69  135.59
  -3   7   0  940.81  136.29
   3   7   0 1044.10  135.99
   3   7   0 1017.20  135.69
  -4  -7   0  803.72   99.19
  -4  -7   0  816.32   98.99
   4  -7   0  765.72   97.89
   4  -7   0  840.92   97.99
  -4  -7   0  770.12   97.89
  -4  -7   0  783.32   98.99
   4  -7   0  652.43   98.69
   4  -7   0  604.44   97.99
  -4  -7   0  825.12   97.49
  -4  -7   0  795.32   98.19
   4  -7   0  748.83   97.99
   4  -7   0  750.22   98.59
  -4  -7   0  706.63   97.59
   4  -7   0  620.84   98.59
  -4  -7   0  705.23   97.99
  -4  -7   0  737.33   97.59
   4  -7   0  771.92   98.09
  -4  -7   0  822.42   98.69
   4  -7   0  731.33   97.49
   4  -7   0  676.53   97.79
  -4  -7   0  778.72   98.59
   4  -7   0  604.94   98.29
   4  -7   0  752.72   97.79
   4  -7   0  820.72   98.99
   4  -7   0  768.42   97.49
   4  -7   0  725.63   97.79
  -4  -7   0  671.03   98.19
   4  -7   0  660.33   99.09
  -4  -7   0  776.62   98.39
  -4  -7   0  756.82   97.89
   4   7   0  641.34   97.89
   4   7   0  712.63   98.29
   4   7   0  714.03   98.19
   4   7   0  789.02   98.29
  -4   7   0  870.11   98.79
   4   7   0  630.54   98.39
  -4   7   0  699.53   97.89
  -4   7   0  707.73   97.79
  -4   7   0  751.62   97.49
  -4   7   0  641.74   98.59
  -4   7   0  708.63   98.59
   4   7   0  796.52   98.59
  -4   7   0  637.14   98.09
   4   7   0  849.12   97.89
  -4   7   0  718.63   97.69
   4   7   0  681.13   97.69
  -4   7   0  753.92   98.09
   4   7   0  813.82   97.79
  -4   7   0  674.63   98.89
  -4   7   0  808.72   97.69
   4   7   0  679.43   98.29
   4   7   0  725.83   98.89
  -4   7   0  780.82   98.09
  -5  -7   0   60.19   11.30
   5  -7   0   62.69   11.50
  -5  -7   0   60.19   10.00
   5  -7   0   52.29    9.50
   5  -7   0   58.99   12.40
   5  -7   0   67.79    9.80
  -5  -7   0   75.69   11.50
  -5  -7   0   66.89    8.30
   5  -7   0   49.90    9.50
  -5  -7   0   80.39   10.70
   5  -7   0   57.29    9.20
  -5  -7   0   74.59   11.20
   5  -7   0   68.79    8.20
   5  -7   0   56.49   10.80
   5  -7   0   50.39    9.70
   5  -7   0   51.79    9.30
   5  -7   0   39.00   10.50
   5  -7   0   51.39    9.00
  -5  -7   0   52.69    9.70
   5  -7   0   73.69    9.40
  -5  -7   0   58.69   10.10
   5  -7   0   39.70   10.20
  -5  -7   0   59.59   10.40
  -5  -7   0   59.59   12.00
  -5  -7   0   58.69    9.20
  -5  -7   0   47.80    9.40
  -5  -7   0   60.49    9.50
  -5   7   0   57.89   10.60
  -5   7   0   54.59    8.60
   5   7   0   42.30    8.40
   5   7   0   50.09    9.00
   5   7   0   58.69    9.00
   5   7   0   49.60   10.10
  -5   7   0   51.69    9.20
  -5   7   0   69.19    8.60
   5   7   0   55.69   11.80
  -5   7   0   68.89   10.20
  -5   7   0   49.50   10.00
   5   7   0   61.19   10.00
   5   7   0   66.79   10.90
  -5   7   0   39.20    9.10
   5   7   0   49.60    9.60
  -5   7   0   41.10    8.60
   5   7   0   48.80    9.30
  -5   7   0   37.90   11.70
   5   7   0   71.69   11.80
   5   7   0   60.89    9.50
   5   7   0   65.89   11.00
  -5   7   0   53.79    8.80
  -5   7   0   63.09    8.10
  -5   7   0   78.59   11.10
  -5   7   0   55.09    9.70
   5   7   0   66.69   10.40
  -5   7   0   43.20   10.50
   5   7   0   46.70    8.30
   6  -7   0   12.50    5.70
   6  -7   0    2.00    4.90
   6  -7   0    1.30    2.90
  -6  -7   0    1.80    5.80
   6  -7   0    0.20    8.60
  -6  -7   0    1.20    7.40
  -6  -7   0    4.60    5.00
  -6  -7   0    8.70    8.50
   6  -7   0    5.20    5.40
   6  -7   0   -1.50    7.10
   6  -7   0   -6.30   10.50
  -6  -7   0   10.10    6.50
  -6  -7   0    3.10    5.10
  -6  -7   0    3.60    6.10
  -6  -7   0   -6.10    6.20
  -6  -7   0    4.00    5.00
   6  -7   0    6.20    5.00
  -6  -7   0   11.20    5.80
   6  -7   0    1.60    3.30
   6  -7   0    2.20    6.60
   6  -7   0    1.50    6.70
   6  -7   0    9.20    5.00
  -6  -7   0    4.00    7.30
  -6  -7   0   16.80    7.90
   6  -7   0   -3.20    4.70
   6  -7   0    0.20    4.30
   6  -7   0   -0.50    4.80
   6  -7   0   -9.00    5.60
   6   7   0    2.20    8.50
  -6   7   0    4.00    4.00
  -6   7   0    2.00    3.30
  -6   7   0    0.60    6.00
   6   7   0    6.10    4.90
   6   7   0   -3.60    4.50
  -6   7   0    4.50    5.80
  -6   7   0   -1.50    6.60
   6   7   0    6.50    6.70
  -6   7   0    9.20    6.10
   6   7   0    4.40    6.60
   6   7   0   -2.10    5.10
   6   7   0    2.50    3.10
   6   7   0    0.70    5.10
  -6   7   0   -8.10    8.30
   6   7   0    3.30    8.10
  -6   7   0    3.60    3.90
   6   7   0    2.50    5.10
   6   7   0    9.50    5.90
   6   7   0    4.10    6.60
  -6   7   0    4.60    4.90
  -6   7   0   17.20    7.10
  -6   7   0    4.30    2.80
  -6   7   0   -1.30    4.00
   6   7   0    4.10    3.00
  -6   7   0    0.90    4.80
   7  -7   0   28.50    7.20
   7  -7   0   42.10   10.60
   7  -7   0   38.00    9.10
   7  -7   0   25.10    8.20
  -7  -7   0   32.80    8.60
   7  -7   0   28.10    9.30
   7  -7   0   24.50   13.80
   7  -7   0   29.50   11.50
   7  -7   0   32.00    5.50
   7  -7   0   20.90    7.40
   7  -7   0   32.20    8.00
  -7  -7   0   24.00    7.80
   7  -7   0   25.70    7.00
   7  -7   0   44.90    7.40
   7  -7   0   24.60    7.60
   7  -7   0   25.90    6.00
  -7  -7   0   18.90    7.10
  -7  -7   0   22.60   10.60
  -7  -7   0   36.10    9.20
  -7  -7   0   16.00    8.60
  -7  -7   0   13.30    6.70
  -7  -7   0   19.50    7.20
  -7  -7   0   34.50    8.80
   7  -7   0   44.20    7.60
  -7  -7   0   28.20    7.20
  -7  -7   0   38.60   10.70
  -7  -7   0   36.80   10.50
  -7   7   0   41.60    9.60
  -7   7   0   40.20    5.50
   7   7   0   18.10    8.50
  -7   7   0   28.10    5.30
   7   7   0   58.89   12.70
   7   7   0   25.00    5.40
  -7   7   0   23.70    7.40
   7   7   0   25.10    9.40
  -7   7   0   24.90    8.50
   7   7   0   25.60   11.10
   7   7   0   26.70    7.30
  -7   7   0   21.80    9.40
  -7   7   0   25.30    6.40
  -7   7   0   38.70    8.40
  -7   7   0   35.40    7.30
   7   7   0   17.10    7.10
   7   7   0   29.80    7.80
   7   7   0   24.10    9.20
  -7   7   0   15.80   11.20
   7   7   0   28.70    9.40
   7   7   0   27.50    5.50
  -7   7   0   26.60    8.50
   7   7   0   38.60   10.90
  -7   7   0   22.70    6.50
   8  -7   0   12.20    5.60
   8  -7   0   32.30   11.80
   8  -7   0   24.40    7.40
  -8  -7   0   12.90    7.10
  -8  -7   0   16.30    7.50
   8  -7   0   15.40    8.90
  -8  -7   0   21.50   10.20
   8  -7   0   25.90    5.30
   8  -7   0   19.90   13.00
   8  -7   0   26.40    8.00
  -8  -7   0   10.20    8.80
  -8  -7   0   24.50   11.20
   8  -7   0   29.00    7.50
  -8  -7   0   20.60    8.30
   8  -7   0   16.00   13.80
   8  -7   0   21.60    8.10
   8  -7   0   15.90    7.10
  -8  -7   0   17.00    6.80
  -8  -7   0   22.00   10.00
   8  -7   0   22.70    7.70
  -8  -7   0   21.20    8.90
   8  -7   0   21.10    8.10
  -8  -7   0   26.00   11.30
  -8  -7   0    5.80    6.50
   8  -7   0   27.20    7.30
   8  -7   0   19.30    9.70
   8   7   0   18.80    5.00
  -8   7   0   11.90    8.40
  -8   7   0   28.10   12.20
   8   7   0   15.30    9.00
   8   7   0   14.00    7.90
   8   7   0   19.50    5.40
  -8   7   0   23.80    4.90
   8   7   0   22.50    7.50
  -8   7   0   29.60    8.90
   8   7   0   29.20   11.10
   8   7   0    9.60    7.00
  -8   7   0   24.50    6.80
  -8   7   0   15.20    6.40
  -8   7   0   21.20    7.40
   8   7   0   22.50    9.60
  -8   7   0   14.80    8.20
   8   7   0   13.20    5.00
   8   7   0   35.00   12.80
   8   7   0   28.80   11.80
  -8   7   0   25.00    7.80
   8   7   0   33.30   13.20
  -8   7   0   16.20   10.50
  -8   7   0   21.10    9.50
  -9  -7   0   26.20   11.30
   9  -7   0   23.20    8.40
  -9  -7   0   28.00   11.40
  -9  -7   0   14.10    7.80
   9  -7   0   29.30    6.90
  -9  -7   0   32.60   13.10
   9  -7   0   25.40    9.70
  -9  -7   0   11.20   10.10
  -9  -7   0   25.50    7.60
   9  -7   0   25.20   14.00
   9  -7   0   36.20    8.50
   9  -7   0   32.70    6.40
   9  -7   0   29.80    9.30
   9  -7   0   11.50    8.60
   9  -7   0   26.60   10.30
   9  -7   0   16.20    8.60
  -9  -7   0   23.70    8.90
   9  -7   0   28.70    8.30
  -9  -7   0   22.80    9.50
   9  -7   0   46.30    8.70
  -9  -7   0   35.10   12.70
   9  -7   0   21.40   11.00
  -9  -7   0   15.10   10.30
   9  -7   0   19.70   16.30
   9   7   0   36.10   11.50
   9   7   0   28.20    6.20
  -9   7   0   23.80   10.20
  -9   7   0   40.90   11.10
   9   7   0   33.30   12.10
   9   7   0   38.00   15.20
  -9   7   0   23.20    9.70
  -9   7   0   27.10    9.70
   9   7   0   50.29   14.00
   9   7   0   43.20   14.60
  -9   7   0   24.60    8.20
  -9   7   0   25.00    9.10
   9   7   0   22.80    5.90
  -9   7   0   21.80    8.00
   9   7   0   23.30    6.60
  -9   7   0   15.90   11.20
   9   7   0   16.60    8.90
  -9   7   0   18.70    7.80
   9   7   0   19.30   10.60
  -9   7   0   17.70   13.70
  -9   7   0   36.60    6.10
   9   7   0   28.00    8.70
  10  -7   0   69.49   20.20
 -10  -7   0  102.79   18.00
 -10  -7   0   57.69   16.30
  10  -7   0   89.29   15.00
  10  -7   0   99.59   15.80
  10  -7   0   76.99   15.30
  10  -7   0   89.69   17.10
 -10  -7   0   84.19   18.10
 -10  -7   0   74.99   15.10
 -10  -7   0   55.89   14.20
  10  -7   0   84.39   13.20
  10  -7   0   86.19   15.80
 -10  -7   0   93.79   14.50
 -10  -7   0  101.79   17.00
  10  -7   0   83.79   23.50
  10  -7   0   92.99   13.90
 -10  -7   0   91.79   16.80
  10  -7   0   99.59   15.20
  10  -7   0   95.09   13.80
  10  -7   0   74.79   14.60
 -10  -7   0  114.49   20.00
  10  -7   0   79.99   15.90
  10  -7   0   85.09   18.00
 -10   7   0   66.79   17.70
 -10   7   0   95.59   15.90
 -10   7   0   68.99   14.60
  10   7   0   73.69   13.00
 -10   7   0   83.49   16.20
 -10   7   0   69.59   14.20
  10   7   0   71.69   16.80
 -10   7   0   70.39   16.30
  10   7   0   75.59   13.50
  10   7   0   68.19   12.80
 -10   7   0   75.79   15.20
  10   7   0   71.79   15.40
  10   7   0  147.19   22.10
  10   7   0  136.39   22.60
  10   7   0   91.29   15.30
 -10   7   0   83.59   16.90
 -10   7   0   84.69   17.10
  10   7   0  107.29   19.10
 -10   7   0   79.39   13.80
 -10   7   0   83.59   12.90
 -10   7   0   63.19   20.20
  10   7   0  108.09   18.10
  10   7   0   97.89   21.10
 -10   7   0   71.39   14.60
  11  -7   0  140.69   23.60
 -11  -7   0  131.69   20.30
  11  -7   0  124.79   19.80
  11  -7   0  123.69   18.70
 -11  -7   0   65.69   20.80
 -11  -7   0  151.98   25.20
  11  -7   0  110.29   20.00
  11  -7   0  131.49   21.90
  11  -7   0  120.59   28.90
  11  -7   0  113.89   18.20
 -11  -7   0   75.69   19.20
  11  -7   0  148.39   21.60
 -11  -7   0  135.09   23.10
  11  -7   0  159.58   20.80
  11  -7   0  102.19   19.60
  11  -7   0  108.09   25.70
  11  -7   0  144.49   22.80
 -11  -7   0  120.89   23.20
 -11  -7   0   91.89   20.90
  11  -7   0  116.69   20.50
 -11  -7   0  134.39   21.60
 -11   7   0  125.19   18.00
  11   7   0   88.29   20.30
 -11   7   0  166.88   22.50
 -11   7   0  108.99   19.70
  11   7   0  164.48   20.60
  11   7   0  127.59   18.30
  11   7   0  128.29   29.40
 -11   7   0  108.59   25.80
  11   7   0  124.19   22.60
 -11   7   0  105.09   21.00
 -11   7   0  112.79   20.00
  11   7   0  169.18   26.70
 -11   7   0   95.19   19.40
  11   7   0  126.79   18.20
  11   7   0  134.29   26.30
  11   7   0  111.19   18.50
  11   7   0  167.58   24.20
 -11   7   0  116.59   22.40
 -11   7   0  101.59   23.00
 -11   7   0  142.39   21.40
 -11   7   0  101.09   19.50
 -11   7   0  137.19   22.30
  12  -7   0   -4.90    7.80
 -12  -7   0   -6.70   11.40
 -12  -7   0    4.70   10.80
  12  -7   0    1.70   10.90
  12  -7   0    2.50   11.00
 -12  -7   0    2.40   14.10
  12  -7   0   -9.50   20.00
 -12  -7   0    2.20   12.70
 -12  -7   0    2.90    9.30
  12  -7   0  -10.70    9.80
  12  -7   0   19.60   10.70
 -12  -7   0   31.40   17.40
 -12  -7   0   -2.40   12.80
  12  -7   0   21.40   12.30
 -12  -7   0    9.50   14.80
  12  -7   0   23.30   10.40
  12  -7   0   18.40   11.50
  12  -7   0   -4.50   12.90
  12  -7   0   -3.90   13.10
  12   7   0   -4.20   11.80
  12   7   0    5.10   18.80
 -12   7   0    0.70   10.10
 -12   7   0    8.90    9.60
 -12   7   0    6.20   10.00
 -12   7   0   -9.20   12.40
  12   7   0   -2.50   14.10
  12   7   0   10.60   18.90
 -12   7   0   -2.40   13.40
 -12   7   0   -7.70   11.00
 -12   7   0  -15.30    9.70
 -12   7   0   17.60   20.00
  12   7   0    9.90   10.90
 -12   7   0   18.10   11.80
  12   7   0   14.90   14.80
 -13  -7   0   24.10   12.20
 -13  -7   0    7.50   12.50
  13  -7   0   22.00   11.40
 -13  -7   0   20.30   14.10
  13  -7   0    1.00   11.60
  13  -7   0   -3.60   22.90
  13  -7   0    9.40   12.20
  13  -7   0    6.60   10.90
  13  -7   0   21.60    9.30
  13  -7   0   13.90   12.60
  13  -7   0   13.00   11.80
 -13  -7   0   46.50   21.60
  13  -7   0   23.20   13.20
 -13  -7   0   22.20   14.40
 -13   7   0    0.60   10.90
 -13   7   0    7.10   20.40
 -13   7   0   14.90   11.20
 -13   7   0    9.00   14.50
 -13   7   0   18.80   12.60
 -13   7   0   12.00   11.40
  13   7   0   19.60   21.40
  13   7   0    3.30   16.60
 -13   7   0    4.90   11.10
  13   7   0   -2.90   12.90
  13   7   0   12.20   17.20
  13   7   0   -8.60   12.30
 -13   7   0    6.40   15.80
  14  -7   0   25.50   14.90
  14  -7   0    6.70   12.70
  14  -7   0   11.20   14.30
 -14  -7   0   11.80   17.20
 -14  -7   0   22.30   21.30
 -14  -7   0    0.80   13.50
 -14  -7   0    5.30   10.80
 -14  -7   0   -0.30   15.30
  14  -7   0   20.40   11.80
  14  -7   0   10.20   26.30
  14  -7   0    5.40   12.50
  14   7   0   11.40   13.00
 -14   7   0   15.60   12.80
 -14   7   0   31.70   22.50
 -14   7   0   15.90   13.60
 -14   7   0   13.40   12.20
 -14   7   0   -0.70   15.40
  14   7   0  -17.50   17.20
  14   7   0   21.30   17.80
  14   7   0   18.60   13.30
  14   7   0   17.40   14.30
 -14   7   0   11.40   13.70
  14   7   0   26.60   26.00
  15  -7   0   24.70   13.20
  15  -7   0    4.30   15.00
 -15  -7   0   13.40   16.70
  15  -7   0   -1.50   13.50
  15  -7   0   12.90   13.90
 -15  -7   0    2.10   11.30
 -15  -7   0   17.50   14.50
  15  -7   0   18.60   30.70
 -15  -7   0   21.50   17.00
  15  -7   0   34.30   16.20
 -15  -7   0   27.40   23.70
 -15   7   0   17.40   15.60
 -15   7   0   12.70   13.80
  15   7   0   22.70   26.50
  15   7   0   -3.00   14.00
 -15   7   0   35.60   15.40
 -15   7   0    5.40   23.10
  15   7   0   11.60   15.20
  15   7   0   15.40   17.20
 -15   7   0   33.10   15.10
  15   7   0   22.30   19.50
  15   7   0   -6.00   18.80
 -16  -7   0   -0.40   17.00
 -16  -7   0   -0.20   17.30
  16  -7   0  -18.60   12.70
  16  -7   0  -36.40   13.90
 -16  -7   0  -11.10   13.20
 -16  -7   0   -9.20   12.90
 -16  -7   0   24.90   25.60
  16  -7   0   16.70   16.60
 -16  -7   0    6.80   17.80
  16  -7   0    9.30   15.40
  16  -7   0    7.90   30.90
  16  -7   0   27.90   18.30
 -16   7   0   32.60   17.10
  16   7   0   65.49   33.40
 -16   7   0   10.80   14.70
  16   7   0   -9.10   14.90
 -16   7   0   -1.10   16.50
 -16   7   0   -2.60   15.10
 -16   7   0  -24.30   24.80
  16   7   0   -5.80   14.80
  16   7   0   18.40   21.60
  16   7   0   -7.30   19.60
  16   7   0    6.30   16.60
   0  -8   0 1891.01  233.08
   0  -8   0 1782.22  232.98
   0  -8   0 1722.73  232.88
   0  -8   0 1759.02  232.78
   0  -8   0 1835.62  233.38
   0  -8   0 1548.65  232.78
   0  -8   0 1981.60  233.28
   0  -8   0 1867.71  232.88
   0  -8   0 1668.53  233.68
   0  -8   0 2052.59  233.08
   0  -8   0 1539.85  232.58
   0  -8   0 1695.53  232.78
   0  -8   0 1702.53  233.48
   0   8   0 1879.51  233.48
   0   8   0 1814.72  232.98
   0   8   0 1596.64  232.88
   0   8   0 1819.32  232.68
   0   8   0 1633.64  232.88
   0   8   0 1666.93  233.28
   0   8   0 2005.90  232.98
   0   8   0 1666.23  232.58
   0   8   0 1622.64  232.68
   0   8   0 1892.01  233.18
   0   8   0 1838.52  232.78
   0   8   0 1743.33  233.28
   0   8   0 1663.73  233.58
   0   8   0 1516.05  233.08
   1  -8   0  464.65   67.39
  -1  -8   0  531.05   67.59
   1  -8   0  548.65   68.09
  -1  -8   0  536.45   67.29
   1  -8   0  498.05   67.19
  -1  -8   0  531.85   67.39
  -1  -8   0  527.85   67.59
   1  -8   0  512.45   67.29
  -1  -8   0  524.15   67.99
   1  -8   0  418.66   68.19
  -1  -8   0  444.36   67.29
   1  -8   0  419.46   67.89
   1  -8   0  431.26   67.29
   1  -8   0  520.15   67.29
   1  -8   0  521.55   67.39
  -1  -8   0  470.85   67.49
  -1  -8   0  521.35   67.99
  -1  -8   0  463.25   67.19
   1  -8   0  485.15   67.19
  -1  -8   0  556.74   68.09
  -1  -8   0  493.45   68.19
   1  -8   0  521.35   67.19
  -1  -8   0  486.45   67.79
   1  -8   0  487.85   67.69
   1  -8   0  541.45   67.09
  -1   8   0  466.55   67.49
   1   8   0  483.85   67.49
   1   8   0  571.14   67.19
   1   8   0  483.45   68.29
   1   8   0  523.95   67.39
  -1   8   0  469.45   67.89
   1   8   0  497.35   66.99
  -1   8   0  552.44   67.29
   1   8   0  492.25   67.39
   1   8   0  565.54   67.29
  -1   8   0  529.55   66.99
   1   8   0  537.85   67.99
   1   8   0  506.15   67.09
  -1   8   0  524.35   67.79
  -1   8   0  499.75   67.39
   1   8   0  500.95   67.69
  -1   8   0  459.85   66.99
   1   8   0  512.35   67.79
  -1   8   0  486.25   68.19
   1   8   0  468.45   67.19
   1   8   0  493.15   67.79
  -1   8   0  527.35   67.39
   1   8   0  487.15   67.09
   1   8   0  543.95   67.79
  -1   8   0  496.45   67.89
  -1   8   0  463.55   67.19
  -1   8   0  550.94   68.29
   1   8   0  589.44   67.59
   2  -8   0 1579.44  207.68
   2  -8   0 1591.24  208.18
  -2  -8   0 1678.13  208.38
   2  -8   0 1735.13  208.58
  -2  -8   0 1668.03  208.58
   2  -8   0 1664.93  207.88
   2  -8   0 1650.63  207.58
   2  -8   0 1692.93  207.78
   2  -8   0 1369.76  207.78
  -2  -8   0 1448.46  207.58
  -2  -8   0 1615.44  207.98
   2  -8   0 1434.06  207.58
  -2  -8   0 1391.06  207.78
   2  -8   0 1583.64  207.78
  -2  -8   0 1530.95  208.48
   2  -8   0 1615.54  207.68
   2  -8   0 1561.14  207.58
  -2  -8   0 1501.75  207.38
  -2  -8   0 1361.96  207.78
   2  -8   0 1385.16  208.58
  -2  -8   0 1643.34  208.68
  -2  -8   0 1315.47  207.78
  -2  -8   0 1777.62  208.58
   2  -8   0 1372.16  208.38
  -2  -8   0 1588.74  208.08
  -2   8   0 1549.94  207.68
  -2   8   0 1456.45  208.58
  -2   8   0 1608.44  208.18
   2   8   0 1737.13  208.28
   2   8   0 1631.54  208.08
   2   8   0 1672.23  207.88
   2   8   0 1575.14  207.48
  -2   8   0 1408.86  208.28
   2   8   0 1456.35  208.18
   2   8   0 1736.23  207.78
   2   8   0 1495.05  207.88
  -2   8   0 1562.24  207.98
   2   8   0 1692.83  207.58
  -2   8   0 1350.96  207.68
  -2   8   0 1725.23  207.48
   2   8   0 1477.55  207.68
   2   8   0 1507.25  208.08
  -2   8   0 1623.34  207.78
   2   8   0 1671.83  208.48
   2   8   0 1570.74  207.68
   2   8   0 1607.64  208.68
   2   8   0 1620.04  208.28
   2   8   0 1706.43  207.58
  -3  -8   0 1355.36  161.08
  -3  -8   0 1307.57  160.78
   3  -8   0 1145.09  160.28
  -3  -8   0 1261.57  160.18
  -3  -8   0 1129.39  160.88
   3  -8   0 1223.18  160.48
  -3  -8   0 1154.38  160.48
   3  -8   0 1074.59  160.48
   3  -8   0 1115.19  160.38
  -3  -8   0 1284.87  161.58
  -3  -8   0 1364.66  161.38
  -3  -8   0 1120.99  160.28
   3  -8   0 1275.37  160.48
   3  -8   0 1125.89  161.18
   3  -8   0 1153.48  160.08
   3  -8   0 1116.19  161.48
  -3  -8   0 1174.38  160.78
   3  -8   0 1164.58  160.28
   3  -8   0 1339.37  161.38
  -3  -8   0 1229.18  160.38
   3  -8   0 1322.07  161.08
  -3  -8   0 1278.67  160.18
   3  -8   0 1088.49  160.28
  -3  -8   0 1269.17  161.18
  -3  -8   0 1329.97  161.48
  -3  -8   0 1125.69  159.98
  -3  -8   0 1204.08  160.58
  -3   8   0 1344.57  160.28
  -3   8   0 1217.18  160.38
  -3   8   0 1108.89  161.18
   3   8   0 1256.17  160.28
  -3   8   0 1147.29  160.38
   3   8   0 1303.47  161.18
   3   8   0 1421.76  160.28
   3   8   0 1261.67  160.68
   3   8   0 1326.07  161.08
  -3   8   0 1039.60  161.18
  -3   8   0 1079.09  160.58
   3   8   0 1184.18  160.58
   3   8   0 1127.79  160.88
   3   8   0 1107.99  160.68
  -3   8   0 1075.19  160.18
  -3   8   0 1101.39  160.98
  -3   8   0 1136.99  160.78
  -3   8   0 1345.67  160.08
   3   8   0 1266.87  161.38
   3   8   0 1157.08  160.28
   3   8   0 1345.37  160.28
  -3   8   0 1051.59  160.38
   3   8   0 1299.17  160.78
   4  -8   0  190.78   30.20
   4  -8   0  244.68   30.40
  -4  -8   0  235.58   29.90
  -4  -8   0  230.18   31.50
   4  -8   0  259.67   31.70
   4  -8   0  201.18   30.10
  -4  -8   0  257.57   30.90
  -4  -8   0  233.18   30.20
   4  -8   0  208.38   31.80
  -4  -8   0  224.48   29.90
   4  -8   0  246.38   30.40
  -4  -8   0  233.88   31.20
   4  -8   0  177.08   30.00
   4  -8   0  192.88   31.30
  -4  -8   0  207.08   30.60
   4  -8   0  225.38   30.30
  -4  -8   0  259.27   31.70
   4  -8   0  172.38   31.30
  -4  -8   0  206.78   30.50
  -4  -8   0  228.38   30.20
  -4  -8   0  237.48   31.00
   4  -8   0  229.28   30.50
   4  -8   0  217.88   29.60
  -4  -8   0  223.48   31.90
   4  -8   0  236.68   30.30
  -4  -8   0  227.68   29.70
   4  -8   0  171.08   31.00
  -4  -8   0  207.38   30.90
   4  -8   0  227.58   31.20
  -4   8   0  166.48   31.50
   4   8   0  234.18   30.10
   4   8   0  214.18   30.80
  -4   8   0  250.07   29.90
   4   8   0  267.47   30.70
   4   8   0  248.48   31.30
  -4   8   0  205.58   31.20
  -4   8   0  217.68   30.30
  -4   8   0  229.38   30.40
   4   8   0  219.28   30.50
  -4   8   0  204.28   30.20
  -4   8   0  242.48   30.00
  -4   8   0  178.78   30.20
   4   8   0  202.18   31.00
   4   8   0  254.37   30.20
  -4   8   0  198.98   31.30
  -4   8   0  298.47   31.70
   4   8   0  242.38   30.70
   4   8   0  241.98   32.00
  -4   8   0  219.18   29.60
   4   8   0  249.08   31.40
  -4   8   0  223.88   30.70
  -4   8   0  200.18   29.90
   4   8   0  209.48   30.20
  -4   8   0  197.78   30.70
   4   8   0  255.37   30.90
   5  -8   0 1094.79  177.58
  -5  -8   0 1468.15  177.58
   5  -8   0 1258.27  176.98
   5  -8   0 1388.96  177.98
   5  -8   0 1332.47  177.28
   5  -8   0 1195.08  177.28
   5  -8   0 1215.68  178.58
   5  -8   0 1513.95  178.38
  -5  -8   0 1496.05  178.18
  -5  -8   0 1358.86  178.18
   5  -8   0 1177.98  177.98
  -5  -8   0 1368.86  178.58
  -5  -8   0 1467.05  176.68
  -5  -8   0 1500.65  177.88
   5  -8   0 1374.26  176.68
  -5  -8   0 1461.65  177.98
  -5  -8   0 1264.27  177.58
  -5  -8   0 1221.68  176.78
   5  -8   0 1455.45  177.38
   5  -8   0 1352.66  176.98
   5  -8   0 1427.36  177.18
   5  -8   0 1242.68  176.98
  -5  -8   0 1281.67  177.08
  -5  -8   0 1428.06  177.08
  -5  -8   0 1230.98  177.28
  -5  -8   0 1461.95  176.68
  -5   8   0 1298.27  177.58
  -5   8   0 1347.27  176.58
   5   8   0 1455.55  177.08
  -5   8   0 1367.56  177.38
   5   8   0 1303.27  177.98
   5   8   0 1204.48  176.88
   5   8   0 1352.66  177.08
  -5   8   0 1246.58  178.38
  -5   8   0 1171.18  177.98
  -5   8   0 1347.57  177.18
  -5   8   0 1512.95  176.88
  -5   8   0 1380.26  177.48
   5   8   0 1449.35  178.38
   5   8   0 1304.77  177.48
   5   8   0 1240.28  177.18
   5   8   0 1343.97  177.48
   5   8   0 1345.37  177.58
  -5   8   0 1231.88  177.98
  -5   8   0 1198.88  176.88
   5   8   0 1210.88  177.68
  -5   8   0 1228.08  177.08
   5   8   0 1455.15  178.08
  -6  -8   0  806.72   99.09
  -6  -8   0  820.82   97.79
   6  -8   0  680.53   99.29
   6  -8   0  739.93  100.29
   6  -8   0  778.32   98.29
   6  -8   0  856.01   99.79
   6  -8   0  763.92   98.39
  -6  -8   0  779.92   98.79
   6  -8   0  659.33   98.09
   6  -8   0  624.64   98.39
  -6  -8   0  682.63   98.29
   6  -8   0  736.13   98.49
  -6  -8   0  679.73   98.59
  -6  -8   0  849.61   99.39
   6  -8   0  646.64   98.39
  -6  -8   0  626.34   98.39
  -6  -8   0  889.81   98.99
  -6  -8   0  806.42   99.49
  -6  -8   0  832.82   99.89
   6  -8   0  629.44   98.89
  -6  -8   0  610.14   98.79
   6  -8   0  850.21   98.39
  -6  -8   0  798.32  100.09
   6  -8   0  739.03   97.69
  -6  -8   0  836.82   98.39
   6  -8   0  776.42   99.39
   6  -8   0  731.73   98.49
   6   8   0  821.82   99.09
  -6   8   0  601.74   98.29
   6   8   0  671.53   98.69
   6   8   0  642.74   98.39
   6   8   0  805.52   99.89
   6   8   0  654.93   97.79
  -6   8   0  713.03   97.69
  -6   8   0  774.12   98.59
  -6   8   0  699.73   98.19
   6   8   0  774.52   98.29
  -6   8   0  636.74   99.69
  -6   8   0  721.13   98.69
   6   8   0  848.82   99.59
  -6   8   0  699.03   98.79
  -6   8   0  653.63   99.19
   6   8   0  629.94   97.89
   6   8   0  765.72   98.79
  -6   8   0  844.82   97.99
   6   8   0  752.12   99.39
   6   8   0  762.12   98.29
  -6   8   0  733.73   98.39
  -6   8   0  889.61   99.49
  -6   8   0  692.73   98.09
   7  -8   0   -0.90    5.40
   7  -8   0    0.80    9.90
   7  -8   0  -14.90    5.40
   7  -8   0   -3.30    6.90
   7  -8   0    4.70    5.80
  -7  -8   0    2.90    7.40
  -7  -8   0   12.80    9.60
  -7  -8   0   -7.10    7.30
   7  -8   0   -5.90    8.30
  -7  -8   0   -3.50    6.20
   7  -8   0    9.10    6.80
  -7  -8   0   -0.60    8.50
   7  -8   0    2.60    3.40
   7  -8   0    3.30    5.90
  -7  -8   0   -0.60    6.30
   7  -8   0    5.40    6.50
   7  -8   0   -0.10    7.70
   7  -8   0   -3.80    5.80
   7  -8   0    2.10    4.10
  -7  -8   0    2.70    8.70
   7  -8   0   -9.80   11.60
  -7  -8   0    4.70    9.30
  -7  -8   0   -0.10    6.20
  -7  -8   0    2.80    4.10
   7  -8   0   -3.70    6.20
  -7  -8   0    6.00    8.60
  -7  -8   0    7.20    5.80
  -7  -8   0   -6.40    5.70
  -7   8   0   11.40    8.30
  -7   8   0   -1.90    5.60
  -7   8   0  -12.20    9.40
   7   8   0    0.10    9.50
  -7   8   0   -8.40    5.50
   7   8   0    2.70    5.80
  -7   8   0   -3.60    6.60
   7   8   0    3.10    8.80
  -7   8   0   -3.70    5.10
   7   8   0    4.00    5.90
   7   8   0    6.80    7.80
   7   8   0    5.70    7.90
  -7   8   0   -4.90    7.10
  -7   8   0   -9.80    4.70
  -7   8   0    0.60    3.70
   7   8   0    1.60    3.70
  -7   8   0    1.70    3.10
   7   8   0    3.20    3.50
   7   8   0    5.60   10.50
   7   8   0   -5.40    6.00
  -7   8   0   -2.00    6.80
  -7   8   0    2.10    7.90
   7   8   0   -1.10    7.20
   7   8   0   -4.40    5.00
   8  -8   0  183.08   33.60
   8  -8   0  205.48   28.90
  -8  -8   0  223.48   29.90
  -8  -8   0  154.98   29.40
   8  -8   0  183.58   32.10
  -8  -8   0  210.68   28.70
   8  -8   0  234.08   28.30
  -8  -8   0  191.88   31.20
   8  -8   0  174.28   28.50
   8  -8   0  190.28   28.40
  -8  -8   0  214.38   30.40
   8  -8   0  236.18   28.70
   8  -8   0  185.68   27.90
  -8  -8   0  215.58   27.30
  -8  -8   0  232.58   30.40
   8  -8   0  206.48   28.20
   8  -8   0  222.18   30.00
   8  -8   0  175.18   27.50
   8  -8   0  182.98   28.50
   8  -8   0  212.38   29.30
  -8  -8   0  185.38   29.00
  -8  -8   0  156.98   28.10
   8  -8   0  239.28   27.30
  -8  -8   0  149.09   28.20
  -8  -8   0  212.18   28.20
  -8  -8   0  209.38   28.60
  -8   8   0  187.98   29.30
   8   8   0  202.08   28.20
   8   8   0  236.28   28.40
  -8   8   0  184.08   27.70
  -8   8   0  158.08   31.50
   8   8   0  263.67   31.40
   8   8   0  199.38   29.20
   8   8   0  178.48   27.20
   8   8   0  222.28   31.90
  -8   8   0  213.88   27.00
  -8   8   0  197.78   28.60
  -8   8   0  167.28   28.00
  -8   8   0  208.08   28.80
   8   8   0  188.38   27.20
   8   8   0  227.68   30.90
  -8   8   0  188.08   28.00
  -8   8   0  203.78   27.00
  -8   8   0  194.18   29.10
   8   8   0  221.18   29.70
   8   8   0  171.48   28.20
  -8   8   0  243.28   30.10
  -8   8   0  198.38   30.30
   8   8   0  185.38   27.30
   9  -8   0  332.77   50.59
  -9  -8   0  328.97   44.90
   9  -8   0  293.17   43.60
  -9  -8   0  343.77   44.50
   9  -8   0  331.77   44.70
   9  -8   0  351.16   44.20
  -9  -8   0  318.97   45.80
  -9  -8   0  329.37   46.90
   9  -8   0  402.36   44.50
  -9  -8   0  330.87   44.20
  -9  -8   0  351.46   45.30
   9  -8   0  334.77   44.30
   9  -8   0  332.97   44.70
   9  -8   0  282.07   44.40
   9  -8   0  333.57   45.90
  -9  -8   0  347.17   43.40
   9  -8   0  298.37   44.20
   9  -8   0  320.67   43.30
  -9  -8   0  248.78   45.30
   9  -8   0  327.97   48.80
   9  -8   0  342.97   45.70
   9  -8   0  291.77   44.90
  -9  -8   0  396.66   46.50
  -9  -8   0  247.98   44.20
  -9   8   0  286.17   48.30
  -9   8   0  373.06   46.00
   9   8   0  328.97   45.30
  -9   8   0  301.67   44.00
  -9   8   0  314.67   44.30
  -9   8   0  319.27   44.30
  -9   8   0  293.57   45.00
   9   8   0  309.97   43.40
   9   8   0  309.07   43.40
  -9   8   0  330.57   44.80
  -9   8   0  300.87   45.20
   9   8   0  263.47   44.40
   9   8   0  310.07   43.50
  -9   8   0  319.37   45.50
   9   8   0  374.46   45.80
   9   8   0  373.56   44.50
   9   8   0  300.57   44.50
  -9   8   0  313.37   46.90
   9   8   0  324.27   46.30
  -9   8   0  329.17   43.20
   9   8   0  362.66   47.70
 -10  -8   0  251.97   42.20
 -10  -8   0  344.87   44.20
 -10  -8   0  295.77   41.50
  10  -8   0  408.16   42.50
  10  -8   0  306.67   43.30
  10  -8   0  299.27   42.00
  10  -8   0  301.57   40.60
  10  -8   0  330.77   41.80
  10  -8   0  293.17   41.00
 -10  -8   0  332.47   40.70
  10  -8   0  330.97   43.70
  10  -8   0  281.37   41.70
 -10  -8   0  205.18   42.50
  10  -8   0  242.98   41.20
  10  -8   0  320.57   46.10
 -10  -8   0  329.07   43.60
  10  -8   0  295.17   40.90
  10  -8   0  273.87   42.50
 -10  -8   0  300.77   42.00
 -10  -8   0  226.38   41.70
 -10  -8   0  316.17   42.80
 -10  -8   0  327.47   44.90
  10  -8   0  285.47   42.00
  10  -8   0  332.87   48.40
 -10   8   0  270.37   41.50
  10   8   0  278.27   42.90
 -10   8   0  319.97   41.90
 -10   8   0  346.57   42.60
  10   8   0  268.57   41.70
 -10   8   0  324.77   42.20
 -10   8   0  278.87   44.10
  10   8   0  274.27   40.70
  10   8   0  347.17   43.70
  10   8   0  361.76   42.10
  10   8   0  326.17   45.20
 -10   8   0  277.77   45.70
 -10   8   0  377.66   43.80
  10   8   0  268.27   42.00
 -10   8   0  288.07   41.70
  10   8   0  297.97   40.60
 -10   8   0  279.57   41.50
  10   8   0  338.67   46.10
 -10   8   0  299.57   43.00
 -10   8   0  289.67   40.40
  10   8   0  269.87   40.50
  11  -8   0   29.50   11.50
 -11  -8   0   18.90    9.00
 -11  -8   0   42.40   16.80
  11  -8   0   15.70   19.70
  11  -8   0   25.60    9.60
 -11  -8   0   15.90   14.20
  11  -8   0   30.10   10.20
 -11  -8   0   14.00   10.20
 -11  -8   0   35.00    8.10
 -11  -8   0   -0.50   11.20
  11  -8   0   39.40   11.50
  11  -8   0   15.30   13.30
 -11  -8   0   31.60   15.70
  11  -8   0   13.10   12.10
 -11  -8   0   12.40   12.20
  11  -8   0   33.60   10.20
 -11  -8   0   24.70   12.90
  11  -8   0   31.50   17.40
  11  -8   0   11.90    7.50
  11  -8   0   16.60   10.30
  11  -8   0   13.70    9.60
  11   8   0   28.50   11.50
  11   8   0   13.60    6.60
  11   8   0    0.60   10.30
 -11   8   0   32.00   14.10
 -11   8   0    7.60   12.10
 -11   8   0   12.50   13.60
 -11   8   0   32.00   11.70
 -11   8   0   14.20    9.10
 -11   8   0    7.30    9.90
 -11   8   0   17.10   10.00
  11   8   0    7.50    6.30
 -11   8   0    7.40    9.10
  11   8   0   40.40   18.00
  11   8   0   35.10   15.20
 -11   8   0    6.30   16.50
  11   8   0   34.70   17.40
  11   8   0   12.90   13.60
 -11   8   0   22.20   11.00
  12  -8   0  400.16   55.79
  12  -8   0  497.65   56.59
 -12  -8   0  492.25   60.79
  12  -8   0  349.07   56.39
 -12  -8   0  327.87   55.79
  12  -8   0  428.96   56.39
 -12  -8   0  360.56   56.59
  12  -8   0  415.96   54.99
 -12  -8   0  408.46   57.39
  12  -8   0  454.95   65.09
 -12  -8   0  273.27   56.79
  12  -8   0  426.66   56.19
  12  -8   0  421.76   55.89
 -12  -8   0  363.76   56.09
 -12  -8   0  469.05   55.29
 -12  -8   0  471.55   59.69
  12  -8   0  396.56   56.09
  12   8   0  429.46   60.69
  12   8   0  465.85   56.39
  12   8   0  508.25   58.39
 -12   8   0  394.26   60.79
  12   8   0  373.46   57.59
  12   8   0  351.46   56.19
 -12   8   0  336.07   55.59
 -12   8   0  378.46   55.59
 -12   8   0  387.56   55.99
 -12   8   0  396.16   56.99
 -12   8   0  385.36   56.39
 -12   8   0  474.15   58.19
 -13  -8   0  105.19   23.70
  13  -8   0   54.29   14.80
  13  -8   0   58.19   14.80
  13  -8   0   55.29   15.10
  13  -8   0   66.39   15.70
  13  -8   0   65.09   17.70
 -13  -8   0   38.50   17.00
  13  -8   0   54.29   27.10
 -13  -8   0   35.70   17.90
 -13  -8   0   69.89   15.80
 -13  -8   0   62.69   17.50
 -13  -8   0   53.59   13.10
  13  -8   0   75.29   17.00
 -13   8   0   44.20   14.90
 -13   8   0   82.59   20.10
 -13   8   0   33.70   14.10
  13   8   0   94.29   21.70
  13   8   0  110.39   17.50
 -13   8   0   55.09   17.10
  13   8   0   74.29   20.10
 -13   8   0   46.30   23.40
 -13   8   0   59.59   14.70
 -13   8   0   77.69   16.90
  13   8   0  103.89   25.60
  13   8   0   39.60   16.90
  14  -8   0   17.60   26.50
 -14  -8   0    1.70   15.30
 -14  -8   0   -4.40   13.30
  14  -8   0   26.10   15.50
 -14  -8   0   -7.90   15.40
  14  -8   0    2.00   12.70
  14  -8   0    9.90   13.50
  14  -8   0   -1.60   11.90
 -14  -8   0   -6.20   11.00
 -14  -8   0   11.50   21.20
  14  -8   0   -0.30   14.20
 -14   8   0   -7.70   21.50
  14   8   0    4.70   23.80
  14   8   0    6.00   12.80
 -14   8   0   14.30   13.70
  14   8   0    6.50   18.00
 -14   8   0   26.40   14.20
 -14   8   0    3.40   12.60
  14   8   0    3.40   17.60
  14   8   0   -8.60   14.00
 -14   8   0  -15.50   14.00
 -14   8   0   -4.80   12.00
  14   8   0    6.80   13.60
 -15  -8   0    6.40   15.60
  15  -8   0   -0.50   26.20
  15  -8   0   -6.20   14.40
 -15  -8   0   -6.10   16.80
  15  -8   0    5.30   15.80
  15  -8   0    9.90   13.90
  15  -8   0   17.20   14.20
 -15  -8   0   -3.40   16.80
  15  -8   0   17.30   16.80
 -15  -8   0   46.90   26.10
 -15  -8   0  -15.30   11.40
 -15   8   0   34.20   15.50
  15   8   0   -5.40   24.80
 -15   8   0    1.10   14.30
 -15   8   0   20.90   16.20
  15   8   0   -4.40   14.40
 -15   8   0    8.00   26.50
  15   8   0  -13.90   19.20
  15   8   0  -16.90   14.70
  15   8   0   24.00   19.40
 -15   8   0   29.00   14.20
  15   8   0   -3.60   14.00
  16  -8   0   83.49   18.70
  16  -8   0   82.49   20.60
  16  -8   0  111.19   22.60
 -16  -8   0   24.40   20.90
  16  -8   0   90.59   35.60
  16  -8   0   49.10   19.00
 -16  -8   0   35.30   16.30
 -16  -8   0   65.79   29.30
  16  -8   0   90.09   21.60
 -16  -8   0   69.89   20.30
  16   8   0   70.49   24.70
  16   8   0   89.89   32.60
  16   8   0  108.19   26.50
  16   8   0   35.90   21.70
 -16   8   0   92.49   21.50
 -16   8   0   97.99   22.20
  16   8   0   76.19   20.50
 -16   8   0   89.69   31.30
  16   8   0   89.89   21.10
 -16   8   0  110.99   20.60
 -16   8   0   79.99   19.50
   0  -9   0    2.60    1.80
   0  -9   0    4.30    3.30
   0  -9   0   -5.90    3.70
   0  -9   0    1.30    4.30
   0  -9   0   -0.70    4.90
   0  -9   0    1.20    4.10
   0  -9   0    5.60    3.50
   0  -9   0   -9.70    6.00
   0  -9   0    0.40    3.60
   0  -9   0    4.20    3.10
   0  -9   0   -3.20    3.50
   0  -9   0    2.20    3.60
   0  -9   0   -7.60    4.80
   0  -9   0    3.00    3.90
   0  -9   0   -3.40    4.70
   0   9   0   -2.90    3.30
   0   9   0   -0.60    3.20
   0   9   0    4.90    3.10
   0   9   0    2.00    5.00
   0   9   0    3.30    4.80
   0   9   0    2.00    1.90
   0   9   0  -10.00    6.00
   0   9   0   -0.20    2.50
   0   9   0    2.60    3.80
   0   9   0    1.70    5.10
   0   9   0    4.90    4.50
   0   9   0   -7.50    4.20
   0   9   0    2.90    3.60
   0   9   0    0.80    2.80
   1  -9   0   74.29   11.10
  -1  -9   0   75.59   11.80
   1  -9   0   70.99    9.30
   1  -9   0   60.49   14.70
   1  -9   0   64.29   10.30
   1  -9   0   56.69   11.30
   1  -9   0   81.79   10.10
  -1  -9   0   64.89    9.90
  -1  -9   0   64.69   10.70
  -1  -9   0   67.79   10.10
   1  -9   0   66.69    9.70
  -1  -9   0   57.59   10.00
   1  -9   0   41.10   11.80
  -1  -9   0   58.09   11.50
   1  -9   0   71.09   10.30
  -1  -9   0   77.89   11.60
   1  -9   0   65.69    9.90
   1  -9   0   49.10    9.90
   1  -9   0   61.69    9.60
  -1  -9   0   63.19    9.80
  -1  -9   0   60.29   12.20
  -1  -9   0   65.89   11.10
   1  -9   0   72.79   10.20
   1  -9   0   58.29    9.70
  -1  -9   0   58.59   10.30
   1  -9   0   41.60    9.90
   1  -9   0   70.29   11.50
   1   9   0   82.29    9.90
   1   9   0   81.49   10.50
  -1   9   0   59.79    9.50
   1   9   0   73.09   10.90
   1   9   0   79.09   11.60
  -1   9   0   64.49    9.40
  -1   9   0   69.69    9.90
   1   9   0   61.59   10.20
   1   9   0   66.89    9.20
   1   9   0   65.99   11.00
  -1   9   0   66.49    9.30
  -1   9   0   74.29   10.40
   1   9   0   54.69    9.80
  -1   9   0   59.89   11.90
   1   9   0   71.79    9.40
  -1   9   0   49.99   11.00
   1   9   0   67.79   11.10
  -1   9   0   69.49   11.30
   1   9   0   64.49    9.40
   1   9   0   74.09   10.30
  -1   9   0   66.59   10.50
   1   9   0   70.19   10.00
   1   9   0   54.99   10.80
   1   9   0   67.09   12.40
  -1   9   0   68.99   10.10
  -1   9   0   68.19   11.10
  -1   9   0   58.79    9.90
   2  -9   0   24.70    5.10
   2  -9   0   15.90    4.60
   2  -9   0   21.10    4.60
   2  -9   0   24.60    7.20
   2  -9   0   22.00    4.00
  -2  -9   0   20.30    5.40
  -2  -9   0   21.00    7.60
   2  -9   0   21.60    4.00
   2  -9   0   11.90    4.80
   2  -9   0   12.30    4.40
  -2  -9   0   20.10    4.20
  -2  -9   0   18.90    6.40
  -2  -9   0   22.60    3.10
  -2  -9   0   18.20    4.50
   2  -9   0   12.50    7.70
   2  -9   0   21.30    5.40
  -2  -9   0   23.20    6.90
   2  -9   0   15.80    4.20
  -2  -9   0   13.60    5.70
  -2  -9   0   20.00    4.50
  -2  -9   0    5.70    5.10
   2  -9   0   20.60    6.20
   2  -9   0   16.00    6.50
   2  -9   0   27.60    5.10
  -2  -9   0   17.90    5.80
   2  -9   0   18.30    4.90
  -2  -9   0   23.40    7.90
  -2  -9   0   21.20    5.10
   2   9   0   23.10    4.20
  -2   9   0   17.00    6.80
   2   9   0   21.40    3.70
   2   9   0   21.20    8.20
  -2   9   0   22.90    4.80
   2   9   0   14.70    5.00
   2   9   0   17.20    4.10
   2   9   0   25.80    4.20
  -2   9   0   22.60    5.80
   2   9   0    8.00    6.00
   2   9   0   21.30    4.80
   2   9   0   21.30    6.60
  -2   9   0   15.60    3.80
   2   9   0   20.60    5.70
  -2   9   0   14.10    4.30
  -2   9   0   14.70    7.10
  -2   9   0   16.20    4.70
  -2   9   0   14.20    6.10
   2   9   0   15.00    6.00
  -2   9   0   14.50    4.30
  -2   9   0   20.30    6.10
   2   9   0   13.30    4.60
   2   9   0   22.80    6.60
   2   9   0   23.00    4.60
   2   9   0   20.30    5.40
  -3  -9   0  665.23   85.69
  -3  -9   0  631.04   86.39
  -3  -9   0  709.03   86.69
   3  -9   0  665.33   85.59
  -3  -9   0  638.84   86.09
   3  -9   0  644.84   86.59
   3  -9   0  593.34   85.89
   3  -9   0  555.74   85.99
  -3  -9   0  680.53   87.29
   3  -9   0  700.33   86.19
  -3  -9   0  607.24   85.39
  -3  -9   0  659.23   85.89
   3  -9   0  549.85   86.69
   3  -9   0  702.33   85.99
  -3  -9   0  719.53   86.39
   3  -9   0  507.85   86.99
   3  -9   0  619.64   85.79
  -3  -9   0  576.24   85.79
  -3  -9   0  634.24   86.19
   3  -9   0  756.32   85.99
   3  -9   0  682.33   85.89
  -3  -9   0  701.83   87.09
   3  -9   0  601.64   85.79
  -3  -9   0  613.14   85.69
   3  -9   0  697.13   86.99
  -3  -9   0  632.34   86.89
   3   9   0  654.53   85.49
  -3   9   0  616.24   85.89
  -3   9   0  556.04   86.99
  -3   9   0  618.64   86.49
  -3   9   0  557.14   86.69
   3   9   0  750.02   87.39
   3   9   0  639.04   85.79
  -3   9   0  594.44   85.89
   3   9   0  635.34   86.29
   3   9   0  743.73   86.19
  -3   9   0  566.94   85.69
  -3   9   0  710.03   85.59
  -3   9   0  564.34   85.79
   3   9   0  667.03   86.39
   3   9   0  650.93   86.39
   3   9   0  751.52   86.79
   3   9   0  586.54   86.49
   3   9   0  669.53   86.19
   3   9   0  684.03   86.79
  -3   9   0  732.33   85.79
   3   9   0  695.53   85.69
   3   9   0  650.33   85.89
  -3   9   0  547.25   86.59
   3   9   0  735.73   85.79
  -3   9   0  587.94   86.29
   4  -9   0  198.08   24.40
  -4  -9   0  169.98   25.20
  -4  -9   0  162.78   23.50
  -4  -9   0  146.49   24.50
   4  -9   0  158.48   24.10
   4  -9   0  145.29   24.10
  -4  -9   0  171.58   25.90
   4  -9   0  216.18   26.30
   4  -9   0  200.28   24.50
   4  -9   0  150.08   24.10
  -4  -9   0  171.28   24.10
   4  -9   0  177.78   24.20
   4  -9   0  175.68   23.60
   4  -9   0  181.98   24.60
  -4  -9   0  180.28   25.00
   4  -9   0  190.58   24.40
  -4  -9   0  188.48   26.30
   4  -9   0  153.98   24.50
  -4  -9   0  177.88   24.90
  -4  -9   0  161.28   24.10
  -4  -9   0  183.18   23.90
   4  -9   0  130.49   25.40
  -4  -9   0  186.88   24.00
  -4  -9   0  184.78   25.30
   4  -9   0  181.98   25.40
   4  -9   0  223.18   24.20
  -4  -9   0  182.68   25.90
   4  -9   0  152.48   26.40
  -4  -9   0  168.68   25.30
   4  -9   0  126.89   25.40
  -4   9   0  165.18   23.90
   4   9   0  183.28   26.40
   4   9   0  217.98   23.80
   4   9   0  158.98   24.90
  -4   9   0  183.48   23.70
  -4   9   0  192.28   24.00
   4   9   0  219.78   24.10
  -4   9   0  153.08   25.20
  -4   9   0  165.88   25.20
  -4   9   0  155.28   24.20
   4   9   0  205.68   24.70
   4   9   0  172.58   24.90
   4   9   0  151.88   25.30
  -4   9   0  163.18   24.90
  -4   9   0  152.08   25.30
   4   9   0  198.28   24.20
  -4   9   0  229.98   26.00
  -4   9   0  172.38   24.20
  -4   9   0  146.19   24.30
  -4   9   0  177.78   24.80
   4   9   0  161.78   24.20
   4   9   0  199.18   25.10
   4   9   0  174.68   24.10
  -4   9   0  154.18   26.20
   4   9   0  192.78   26.00
   4   9   0  197.38   25.70
   4   9   0  189.18   24.60
  -5  -9   0   72.79   10.50
   5  -9   0   57.29   11.90
   5  -9   0   56.19   10.20
  -5  -9   0   57.39   11.40
   5  -9   0   47.00    9.80
   5  -9   0   48.50   11.70
   5  -9   0   60.39   10.40
   5  -9   0   87.09   13.50
  -5  -9   0   78.79   13.20
  -5  -9   0   59.29   10.90
  -5  -9   0   63.79   11.80
   5  -9   0   72.69   10.50
   5  -9   0   74.19   11.30
  -5  -9   0   66.89    9.10
  -5  -9   0   65.39   11.90
  -5  -9   0   60.09    9.20
   5  -9   0   48.80   12.10
  -5  -9   0   54.99    9.50
  -5  -9   0   56.99   11.50
   5  -9   0   83.39   10.80
   5  -9   0   77.59   11.10
  -5  -9   0   54.79   10.20
  -5  -9   0   77.19   12.60
  -5  -9   0   70.49   12.50
   5  -9   0   49.50   14.00
   5  -9   0   51.79   10.60
  -5  -9   0   61.89   13.70
  -5   9   0   62.89    9.80
  -5   9   0   45.20   11.80
  -5   9   0   54.99   10.30
   5   9   0   40.70   11.60
   5   9   0   71.89   11.90
  -5   9   0   89.79   10.00
   5   9   0   80.59   11.20
  -5   9   0   56.29   12.50
   5   9   0   70.89   12.70
   5   9   0   66.49   11.50
   5   9   0   81.89   13.80
   5   9   0   71.39   10.30
   5   9   0   62.99    9.90
  -5   9   0   77.39    9.80
  -5   9   0   52.49   10.40
  -5   9   0   54.69   11.40
   5   9   0   62.69   10.70
  -5   9   0   57.39   10.40
   5   9   0   64.59   10.40
  -5   9   0   75.79   12.60
  -5   9   0   54.19   13.40
  -5   9   0   65.09    9.00
  -5   9   0   66.59   11.10
  -5   9   0   58.69   10.20
   5   9   0   59.19   12.20
   5   9   0   58.69   11.00
  -5   9   0   49.70   11.00
  -6  -9   0  610.54   78.39
   6  -9   0  575.24   76.39
  -6  -9   0  548.05   77.59
   6  -9   0  584.04   77.19
   6  -9   0  597.64   76.99
   6  -9   0  551.64   76.99
   6  -9   0  520.05   78.19
   6  -9   0  588.54   79.49
  -6  -9   0  487.35   77.19
  -6  -9   0  477.25   77.69
   6  -9   0  487.45   77.19
  -6  -9   0  609.24   77.59
   6  -9   0  498.55   77.19
  -6  -9   0  604.84   77.19
   6  -9   0  648.84   77.29
   6  -9   0  506.15   76.79
  -6  -9   0  642.34   76.49
  -6  -9   0  620.14   79.29
  -6  -9   0  549.85   76.59
  -6  -9   0  641.64   78.79
  -6  -9   0  634.24   78.29
   6  -9   0  510.85   77.79
  -6  -9   0  630.24   77.99
   6  -9   0  610.64   77.39
  -6  -9   0  621.74   77.19
   6   9   0  651.93   77.19
  -6   9   0  537.35   78.29
  -6   9   0  564.84   77.49
  -6   9   0  559.44   77.09
  -6   9   0  656.03   77.49
   6   9   0  635.14   77.89
  -6   9   0  681.73   76.79
  -6   9   0  524.65   77.59
  -6   9   0  540.85   78.19
  -6   9   0  589.14   76.39
  -6   9   0  579.84   76.89
   6   9   0  525.25   76.69
   6   9   0  671.73   78.49
  -6   9   0  660.83   78.29
   6   9   0  567.64   76.69
   6   9   0  478.35   77.69
   6   9   0  628.94   77.09
   6   9   0  625.64   77.79
  -6   9   0  466.35   76.99
  -6   9   0  569.24   79.09
   6   9   0  512.25   77.39
   6   9   0  623.64   78.39
   6   9   0  676.53   79.19
   6   9   0  578.84   77.19
  -6   9   0  481.35   76.79
   7  -9   0    1.30    3.10
  -7  -9   0   10.90    9.10
   7  -9   0   -2.60   10.90
  -7  -9   0    1.90   10.30
  -7  -9   0   -6.40    4.20
   7  -9   0    3.50    6.20
   7  -9   0   -6.00    5.90
   7  -9   0    2.80    4.00
   7  -9   0   14.50    7.60
  -7  -9   0   17.40   10.20
  -7  -9   0   -3.90    6.40
   7  -9   0    0.80    8.00
  -7  -9   0   -7.20    7.90
   7  -9   0   13.10    6.70
  -7  -9   0   -0.40    6.10
   7  -9   0   -3.20    6.70
   7  -9   0    1.10    7.30
   7  -9   0   -0.60    6.80
   7  -9   0   -1.20   13.40
  -7  -9   0   -3.30    4.10
   7  -9   0   -9.10    5.60
  -7  -9   0    0.70    6.70
   7  -9   0   -0.90    5.80
  -7  -9   0    1.00    9.10
  -7  -9   0    7.30    7.60
  -7  -9   0   -1.80    6.50
   7   9   0    1.90    6.30
  -7   9   0   -5.20    7.40
   7   9   0   -3.30    5.60
   7   9   0    1.60    3.70
   7   9   0   -2.50    8.30
  -7   9   0  -10.90   10.20
   7   9   0   -0.90    7.60
   7   9   0   16.80   11.50
  -7   9   0   12.60    9.20
  -7   9   0   -7.80    5.80
  -7   9   0   -1.20    6.80
   7   9   0   -1.10    8.20
  -7   9   0    5.20    7.90
  -7   9   0    4.80    3.10
  -7   9   0   -0.10    4.10
   7   9   0   -6.70    6.30
   7   9   0    0.90    3.80
  -7   9   0    3.40    5.00
   7   9   0    0.60    6.50
  -7   9   0   -7.40    8.80
  -7   9   0   -3.80    4.80
  -7   9   0   -2.60    5.80
   7   9   0    2.00    4.30
  -8  -9   0  287.57   36.30
  -8  -9   0  226.18   35.30
  -8  -9   0  293.47   37.60
  -8  -9   0  256.37   34.20
   8  -9   0  233.98   40.60
   8  -9   0  255.67   36.80
   8  -9   0  242.78   34.80
   8  -9   0  237.58   35.30
  -8  -9   0  303.37   37.20
   8  -9   0  275.17   38.80
  -8  -9   0  321.17   37.50
   8  -9   0  247.28   34.00
  -8  -9   0  191.78   36.10
   8  -9   0  282.97   35.60
   8  -9   0  229.88   35.30
  -8  -9   0  279.17   39.40
  -8  -9   0  215.08   35.50
   8  -9   0  256.67   36.40
   8  -9   0  240.18   35.00
   8  -9   0  290.17   35.30
   8  -9   0  305.87   35.30
  -8  -9   0  189.48   35.20
  -8  -9   0  302.87   35.50
  -8  -9   0  275.47   35.30
   8  -9   0  248.68   35.40
   8  -9   0  232.38   34.30
  -8   9   0  313.77   37.10
   8   9   0  254.77   35.20
   8   9   0  291.77   38.00
  -8   9   0  236.18   35.10
   8   9   0  233.18   34.10
  -8   9   0  198.58   38.10
  -8   9   0  253.67   33.90
   8   9   0  298.07   38.70
   8   9   0  264.77   36.10
  -8   9   0  276.07   35.80
   8   9   0  290.57   36.60
   8   9   0  247.08   35.00
  -8   9   0  224.18   34.70
  -8   9   0  226.68   35.10
   8   9   0  223.38   34.40
  -8   9   0  248.48   36.50
  -8   9   0  250.67   37.30
   8   9   0  227.08   34.10
  -8   9   0  239.68   34.80
  -8   9   0  225.98   36.00
  -8   9   0  266.57   34.10
   8   9   0  239.38   35.30
   9  -9   0    8.50    7.80
   9  -9   0   13.80   17.10
  -9  -9   0    4.20   10.10
   9  -9   0   14.70   10.50
   9  -9   0   12.20    8.00
  -9  -9   0    2.80    8.10
   9  -9   0   15.70    8.70
   9  -9   0   30.30    8.70
   9  -9   0    0.20    9.00
  -9  -9   0    5.50   11.40
   9  -9   0   21.80    9.90
  -9  -9   0   -4.30    6.90
   9  -9   0    9.70    8.20
   9  -9   0    8.90    7.80
  -9  -9   0   -2.00    9.50
   9  -9   0   22.20    9.60
   9  -9   0    9.10    5.80
  -9  -9   0    5.90    8.20
  -9  -9   0   14.50    8.40
  -9  -9   0   21.40   10.50
  -9  -9   0   10.60    6.10
   9  -9   0   25.40    5.60
  -9  -9   0   17.90   12.70
   9  -9   0   21.90   14.50
  -9  -9   0   21.40   11.30
   9   9   0    4.50   11.20
  -9   9   0    9.50    9.50
  -9   9   0   19.20    4.60
  -9   9   0    9.70    8.10
  -9   9   0   20.10   10.20
   9   9   0   20.20   11.50
  -9   9   0   12.90    7.10
  -9   9   0    8.70    6.90
   9   9   0   17.20    5.70
   9   9   0   14.90    7.50
  -9   9   0    9.80    9.30
   9   9   0   16.40   10.40
   9   9   0    7.40    9.00
  -9   9   0   10.10   11.60
  -9   9   0    5.90   12.20
  -9   9   0    2.30   13.90
   9   9   0   14.20    4.90
  -9   9   0    7.10    7.70
   9   9   0    5.70    8.40
   9   9   0   24.90   14.80
   9   9   0   11.30    5.20
  10  -9   0   40.10   11.50
  10  -9   0   53.19   13.20
  10  -9   0   55.19   13.10
  10  -9   0   63.39   23.50
 -10  -9   0   44.00   13.60
  10  -9   0   38.70   11.40
 -10  -9   0   79.59   15.60
 -10  -9   0   41.30   11.10
 -10  -9   0   47.80    9.80
 -10  -9   0   37.10   15.30
  10  -9   0   52.69   14.40
  10  -9   0   60.99   12.30
  10  -9   0   57.89   12.30
  10  -9   0   52.19   13.20
 -10  -9   0   63.39   17.10
  10  -9   0   65.59   11.70
 -10  -9   0   51.99   11.40
 -10  -9   0   52.29   13.10
 -10  -9   0   14.50   13.10
 -10  -9   0   45.20   11.80
  10  -9   0   32.80   11.00
  10  -9   0   41.30   19.30
  10  -9   0   39.10    9.30
 -10   9   0   53.09   13.60
  10   9   0   49.00   12.30
  10   9   0   52.09    9.00
  10   9   0   56.79   11.30
  10   9   0   58.59   15.20
  10   9   0   42.10   14.50
 -10   9   0   34.00   14.90
 -10   9   0   36.40   12.60
 -10   9   0   39.90   10.80
 -10   9   0   25.00   14.10
 -10   9   0   53.79   15.30
 -10   9   0   56.39   12.20
 -10   9   0   41.80   11.60
  10   9   0   43.80   15.40
  10   9   0   59.89   12.20
 -10   9   0   41.80   10.80
 -10   9   0   65.09   18.50
  10   9   0   39.00    8.50
  10   9   0   57.09   18.20
  10   9   0   57.59    9.70
  11  -9   0  114.19   20.90
  11  -9   0  163.28   21.40
  11  -9   0  139.39   21.60
 -11  -9   0  125.39   25.10
 -11  -9   0  158.08   25.10
  11  -9   0  103.49   19.40
 -11  -9   0  126.19   21.40
  11  -9   0  105.49   28.50
  11  -9   0  123.59   19.40
 -11  -9   0   82.19   20.50
 -11  -9   0  109.39   22.70
 -11  -9   0   98.89   19.00
  11  -9   0  114.09   19.10
 -11  -9   0   99.99   19.70
  11  -9   0  106.39   19.50
 -11  -9   0  108.59   23.10
  11  -9   0   93.89   17.50
  11  -9   0  143.19   22.40
  11  -9   0  156.88   20.10
  11  -9   0  124.69   30.80
 -11  -9   0   76.09   21.20
 -11  -9   0  117.19   18.00
 -11   9   0   98.29   18.60
  11   9   0  150.18   26.80
 -11   9   0  118.69   21.50
 -11   9   0  100.59   25.60
 -11   9   0  101.09   19.20
  11   9   0   96.09   20.50
  11   9   0  139.69   20.60
  11   9   0  120.29   22.30
 -11   9   0  102.39   24.40
 -11   9   0  123.09   20.00
 -11   9   0  110.69   22.10
 -11   9   0  102.09   19.70
 -11   9   0  111.09   20.60
 -11   9   0  122.69   19.60
  11   9   0  139.29   22.90
  12  -9   0   16.70   24.30
 -12  -9   0  -12.60   13.60
  12  -9   0    4.50   10.40
  12  -9   0   11.00   10.10
  12  -9   0   -5.90   10.10
  12  -9   0   23.30   12.40
  12  -9   0   -3.40   10.50
 -12  -9   0   -5.40   13.40
 -12  -9   0   -1.30   13.50
 -12  -9   0   27.50   17.80
 -12  -9   0   10.70   11.60
  12  -9   0   23.90   12.90
  12  -9   0    4.40    7.50
  12  -9   0   20.20   11.10
 -12  -9   0    2.10    8.20
 -12   9   0   -2.40   17.90
  12   9   0  -17.20   11.40
  12   9   0   18.40   19.90
 -12   9   0   -3.00   14.10
  12   9   0    8.00   15.50
 -12   9   0   -1.30   12.90
  12   9   0    9.30   11.70
 -12   9   0   -6.40    9.70
 -12   9   0    2.60    9.60
 -12   9   0    3.90   10.70
  12   9   0  -14.40   15.00
 -12   9   0   18.60   12.70
 -12   9   0    4.20   10.80
  13  -9   0   17.60   25.10
 -13  -9   0   73.79   23.90
 -13  -9   0    4.60   14.50
 -13  -9   0   35.20   17.40
  13  -9   0   50.89   16.30
 -13  -9   0   47.00   11.60
  13  -9   0   50.49   14.70
  13  -9   0   35.60   13.60
  13  -9   0   29.00   16.90
  13  -9   0   34.90   12.50
 -13  -9   0   38.50   15.60
  13  -9   0   92.29   17.00
 -13  -9   0   34.20   15.00
 -13   9   0   14.70   14.90
  13   9   0   30.30   13.90
 -13   9   0   44.10   14.90
  13   9   0   68.49   24.10
 -13   9   0   58.99   14.40
  13   9   0   -0.20   15.20
 -13   9   0   20.70   13.40
 -13   9   0   27.50   13.00
  13   9   0   29.40   17.60
 -13   9   0   24.60   21.70
  13   9   0   46.00   19.70
 -13   9   0   44.20   30.20
 -14  -9   0   18.80   14.70
 -14  -9   0   -0.70   11.00
  14  -9   0   17.10   26.90
 -14  -9   0   10.50   14.20
  14  -9   0    7.90   12.90
  14  -9   0   42.70   14.00
  14  -9   0   28.60   15.30
  14  -9   0   27.10   15.70
 -14  -9   0   28.30   17.00
  14  -9   0   10.10   12.80
 -14  -9   0   22.70   21.50
 -14  -9   0    0.30   16.40
 -14   9   0   -4.30   13.20
 -14   9   0   18.50   13.10
  14   9   0  -17.50   13.70
  14   9   0   -6.30   23.00
  14   9   0   20.30   14.50
 -14   9   0   35.70   16.40
  14   9   0   20.20   19.00
 -14   9   0   14.70   23.20
 -14   9   0   14.70   13.40
 -14   9   0   42.60   16.10
  14   9   0   20.10   19.00
 -15  -9   0   42.20   15.70
  15  -9   0   56.29   17.70
  15  -9   0   76.49   32.20
 -15  -9   0   41.10   19.60
  15  -9   0   86.69   21.30
 -15  -9   0   61.29   19.30
 -15  -9   0   81.89   27.70
 -15  -9   0   65.89   20.40
  15  -9   0   64.59   16.90
  15  -9   0   66.09   17.60
  15  -9   0   67.99   19.10
 -15   9   0   56.59   18.20
 -15   9   0   84.49   28.50
  15   9   0   93.59   24.80
 -15   9   0   61.09   18.40
  15   9   0   73.59   19.10
 -15   9   0    5.00   18.30
 -15   9   0  102.39   19.70
  15   9   0   71.29   18.20
  15   9   0   42.10   18.60
  15   9   0  105.09   30.60
  15   9   0   45.70   22.90
 -16  -9   0   37.50   17.90
  16  -9   0   26.80   16.00
 -16  -9   0   63.89   28.30
  16  -9   0   68.59   36.10
  16  -9   0   -7.80   15.50
 -16  -9   0    3.30   13.60
  16  -9   0   32.40   18.70
  16  -9   0   41.20   18.20
 -16  -9   0   48.70   20.90
  16  -9   0   16.10   16.30
  16   9   0   30.30   19.90
 -16   9   0   55.49   18.80
  16   9   0   68.49   18.90
 -16   9   0   60.39   16.80
 -16   9   0   50.69   28.30
 -16   9   0   40.90   16.30
  16   9   0   18.90   16.90
  16   9   0   42.30   31.00
 -16   9   0   84.29   19.90
  16   9   0   37.80   24.50
   0 -10   0 1342.67  179.68
   0 -10   0 1136.79  179.78
   0 -10   0 1592.44  180.28
   0 -10   0 1519.25  180.58
   0 -10   0 1154.18  179.58
   0 -10   0 1491.75  179.78
   0 -10   0 1140.79  180.28
   0 -10   0 1408.06  179.98
   0 -10   0 1358.36  179.58
   0 -10   0 1259.77  179.48
   0 -10   0 1238.28  179.28
   0 -10   0 1195.18  180.68
   0  10   0 1523.45  179.88
   0  10   0 1488.05  180.98
   0  10   0 1278.47  179.38
   0  10   0 1561.04  179.68
   0  10   0 1290.67  179.78
   0  10   0 1358.16  179.88
   0  10   0 1370.16  180.28
   0  10   0 1322.37  179.28
   0  10   0 1189.98  180.08
   0  10   0 1574.04  180.28
   0  10   0 1347.47  179.48
   0  10   0 1404.16  180.48
   0  10   0 1311.17  180.28
  -1 -10   0  268.87   38.50
   1 -10   0  250.77   36.80
   1 -10   0  267.77   36.60
   1 -10   0  253.37   36.60
   1 -10   0  266.37   36.40
  -1 -10   0  269.87   37.60
   1 -10   0  306.77   37.00
   1 -10   0  238.58   36.60
   1 -10   0  299.37   36.80
   1 -10   0  242.18   37.80
   1 -10   0  240.78   38.30
   1 -10   0  264.77   36.80
  -1 -10   0  285.17   37.80
  -1 -10   0  255.87   36.70
  -1 -10   0  245.18   37.70
   1 -10   0  283.07   37.50
   1 -10   0  312.67   38.10
  -1 -10   0  248.68   36.70
  -1 -10   0  289.47   37.30
   1 -10   0  290.87   37.00
  -1 -10   0  347.57   37.60
  -1 -10   0  270.17   36.90
  -1 -10   0  230.98   37.00
   1  10   0  265.37   37.50
  -1  10   0  317.97   36.90
  -1  10   0  270.97   37.80
  -1  10   0  253.37   36.40
  -1  10   0  290.07   36.40
   1  10   0  265.17   37.10
   1  10   0  289.97   36.60
  -1  10   0  313.47   37.00
  -1  10   0  294.97   37.00
  -1  10   0  234.28   38.10
   1  10   0  275.07   38.50
   1  10   0  283.97   36.50
   1  10   0  282.77   37.60
   1  10   0  279.87   37.90
   1  10   0  246.98   36.70
   1  10   0  274.17   36.30
  -1  10   0  276.97   37.60
   1  10   0  298.97   37.50
  -1  10   0  272.17   36.70
   1  10   0  242.58   37.50
   1  10   0  258.57   36.90
   1  10   0  329.17   36.70
   1  10   0  274.67   37.00
  -1  10   0  230.78   36.80
  -1  10   0  256.37   37.70
  -1  10   0  228.88   37.00
  -2 -10   0  102.99   15.50
   2 -10   0   84.89   15.50
  -2 -10   0   86.19   14.30
  -2 -10   0  103.39   15.40
   2 -10   0   94.49   14.10
  -2 -10   0   86.19   12.80
   2 -10   0   97.49   13.90
   2 -10   0   92.99   13.40
   2 -10   0   97.49   15.20
   2 -10   0  110.99   13.40
  -2 -10   0  101.39   13.70
   2 -10   0   83.79   13.50
   2 -10   0   91.29   13.60
  -2 -10   0  117.19   16.10
   2 -10   0  116.79   16.40
  -2 -10   0   82.39   13.60
  -2 -10   0   90.29   13.90
  -2 -10   0   90.39   14.60
  -2 -10   0   81.39   14.40
   2 -10   0   97.99   14.20
   2 -10   0   89.49   13.80
   2 -10   0   72.89   13.90
   2 -10   0   97.49   14.10
   2 -10   0   80.89   16.30
  -2 -10   0  100.69   16.10
  -2 -10   0   80.39   14.80
  -2 -10   0  100.09   14.10
  -2  10   0  106.49   14.00
   2  10   0  103.89   14.90
   2  10   0   90.29   15.00
   2  10   0  104.09   14.20
  -2  10   0   97.19   15.30
  -2  10   0  119.19   14.00
   2  10   0   98.19   13.50
  -2  10   0   97.69   14.00
   2  10   0  100.59   16.70
  -2  10   0   90.19   13.60
  -2  10   0   97.39   15.50
   2  10   0  100.19   13.80
   2  10   0   75.39   14.90
   2  10   0   99.69   13.30
   2  10   0  110.49   15.70
   2  10   0  102.39   15.60
  -2  10   0   72.29   13.50
   2  10   0  104.29   14.40
  -2  10   0   94.59   13.30
  -2  10   0   95.49   14.60
  -2  10   0   82.39   16.10
  -2  10   0   93.39   15.30
   2  10   0   81.89   13.90
   2  10   0  125.49   13.70
   2  10   0   88.29   13.40
  -3 -10   0  197.78   27.60
  -3 -10   0  227.18   29.50
  -3 -10   0  227.18   30.40
   3 -10   0  191.68   28.10
  -3 -10   0  205.28   28.90
  -3 -10   0  203.68   30.00
  -3 -10   0  207.18   29.20
   3 -10   0  261.77   30.60
  -3 -10   0  230.38   30.00
  -3 -10   0  189.78   28.00
   3 -10   0  152.08   30.10
  -3 -10   0  177.08   28.60
  -3 -10   0  186.18   28.20
   3 -10   0  185.48   29.60
   3 -10   0  232.68   28.70
   3 -10   0  198.08   28.50
   3 -10   0  164.28   28.40
  -3 -10   0  200.18   28.10
   3 -10   0  208.58   27.90
   3 -10   0  228.88   28.50
  -3 -10   0  180.78   28.70
   3 -10   0  241.78   28.60
   3 -10   0  231.78   28.40
   3 -10   0  205.68   28.30
   3 -10   0  218.78   29.40
   3 -10   0  238.18   28.20
   3  10   0  229.98   28.10
   3  10   0  228.78   28.10
   3  10   0  223.28   28.90
  -3  10   0  235.38   28.30
   3  10   0  171.88   29.30
  -3  10   0  192.98   29.60
   3  10   0  231.78   28.40
  -3  10   0  204.08   28.40
  -3  10   0  190.48   28.20
   3  10   0  173.88   28.30
   3  10   0  164.18   28.80
   3  10   0  244.68   28.80
   3  10   0  215.78   27.80
  -3  10   0  206.48   29.40
  -3  10   0  187.98   28.90
  -3  10   0  232.28   27.90
   3  10   0  204.68   28.90
  -3  10   0  194.68   28.40
  -3  10   0  185.08   27.90
   3  10   0  221.08   29.50
  -3  10   0  194.18   29.50
  -3  10   0  174.28   29.90
   3  10   0  249.28   29.90
   3  10   0  207.18   30.40
   3  10   0  208.38   29.20
  -4 -10   0   -6.70    5.90
   4 -10   0   -3.70    6.40
   4 -10   0    1.10    4.60
   4 -10   0   -0.60    4.20
  -4 -10   0    5.70    8.80
   4 -10   0    3.60    2.60
  -4 -10   0    2.00    5.70
  -4 -10   0    1.10    5.30
  -4 -10   0    4.20    5.10
   4 -10   0    5.80    5.40
  -4 -10   0    4.70    7.70
  -4 -10   0    1.20    2.30
   4 -10   0    6.40    4.90
   4 -10   0   -9.40    6.50
   4 -10   0   -0.40    4.60
   4 -10   0    8.50    6.00
   4 -10   0    1.10    7.90
  -4 -10   0    7.40    6.70
   4 -10   0    0.80    4.10
   4 -10   0    3.80    6.50
  -4 -10   0    2.70    3.20
   4 -10   0   -1.30    8.50
  -4 -10   0   12.80    8.30
  -4 -10   0   -2.20    4.10
   4 -10   0    5.30    5.20
  -4 -10   0    6.40    3.80
  -4 -10   0    4.90    6.80
   4 -10   0   -1.40    4.70
   4  10   0    3.10    4.20
  -4  10   0    1.10    4.90
   4  10   0    0.40    6.20
   4  10   0    4.40    4.00
  -4  10   0   -2.60    4.30
   4  10   0    6.50    5.40
  -4  10   0    4.70    3.40
   4  10   0    0.80    5.80
  -4  10   0   -2.00    4.60
   4  10   0    2.40    8.90
   4  10   0    1.90    5.10
  -4  10   0    0.30    3.60
  -4  10   0    1.80    6.00
   4  10   0   -0.10    4.80
  -4  10   0    2.10    6.20
   4  10   0  -11.90    6.20
  -4  10   0    0.70    6.60
  -4  10   0   -5.10    8.10
  -4  10   0    0.00    6.50
  -4  10   0   -3.80    3.90
  -4  10   0   -4.50    7.00
   4  10   0    2.50    4.10
   4  10   0    1.50    7.40
   4  10   0    1.10    7.50
  -4  10   0    6.80    7.40
   4  10   0    5.70    6.30
   5 -10   0   38.30    8.10
   5 -10   0   35.10    7.60
  -5 -10   0   42.20   11.80
   5 -10   0   42.30    7.40
  -5 -10   0   27.90    8.10
  -5 -10   0   28.30   10.00
   5 -10   0   37.90    7.90
   5 -10   0   27.70   12.10
  -5 -10   0   40.30    9.60
   5 -10   0   44.60   11.40
  -5 -10   0   25.70    9.50
   5 -10   0   23.50    8.80
   5 -10   0   37.30    7.50
   5 -10   0   54.59    7.80
  -5 -10   0   37.00   10.80
   5 -10   0   22.60    6.80
  -5 -10   0   37.50    6.50
  -5 -10   0   31.80    6.00
  -5 -10   0   32.50   10.40
   5 -10   0   23.90    9.60
  -5 -10   0   30.00    7.30
   5 -10   0   25.50    8.00
   5 -10   0   60.79    8.00
  -5 -10   0   33.20    5.80
  -5 -10   0   34.70    8.80
   5 -10   0   47.50    8.90
  -5 -10   0   43.90    7.80
   5  10   0   39.60   10.00
  -5  10   0   47.70   10.50
   5  10   0   36.80    8.00
   5  10   0   34.60    9.30
   5  10   0   38.70    6.90
  -5  10   0   29.90    8.90
  -5  10   0   35.40    9.60
  -5  10   0   43.70    6.80
   5  10   0   35.60    8.70
  -5  10   0   19.60    7.30
  -5  10   0   43.50    7.00
   5  10   0   45.50    9.20
  -5  10   0   33.20   10.30
  -5  10   0   34.50    6.60
   5  10   0   46.00   10.60
   5  10   0   35.60    9.90
  -5  10   0   26.90    7.10
   5  10   0   17.40    9.20
   5  10   0   44.10    7.30
  -5  10   0   43.60    7.60
   5  10   0   32.10    7.10
  -5  10   0   40.70    8.80
  -5  10   0   29.10   11.20
   5  10   0   45.70    7.80
   6 -10   0    9.60    8.30
   6 -10   0   19.50    6.50
  -6 -10   0   15.60    9.30
  -6 -10   0   18.60    9.80
   6 -10   0    7.30    6.30
   6 -10   0   25.00    6.90
   6 -10   0    6.30    6.00
  -6 -10   0   16.60    4.20
   6 -10   0   19.40    6.60
   6 -10   0   12.00    6.70
   6 -10   0    6.00    5.20
  -6 -10   0   19.00    8.70
  -6 -10   0   18.60    6.60
  -6 -10   0   14.70    8.50
  -6 -10   0   21.50    7.80
  -6 -10   0   13.60   10.60
  -6 -10   0    7.30    6.90
   6 -10   0    8.00   11.10
   6 -10   0   14.90    7.50
   6 -10   0    4.70   10.90
   6 -10   0    8.50    6.90
  -6 -10   0   27.40   10.00
  -6 -10   0   16.70    5.00
   6 -10   0    8.80    7.70
  -6 -10   0   10.00    6.10
   6 -10   0   16.90    9.90
   6  10   0   24.10    8.20
  -6  10   0   14.60    8.70
   6  10   0   23.10    9.30
  -6  10   0    7.10    7.60
   6  10   0    9.90    4.50
   6  10   0   15.00    6.50
   6  10   0   13.60    6.50
  -6  10   0    7.40    6.30
   6  10   0   16.00    8.50
   6  10   0   14.00    5.10
   6  10   0   28.10    9.30
  -6  10   0   18.90   10.80
  -6  10   0   22.40    7.60
  -6  10   0   10.40    5.60
  -6  10   0   16.30    5.20
   6  10   0    8.00    7.40
   6  10   0   31.10   11.00
  -6  10   0    5.80    5.80
  -6  10   0    7.40    5.00
  -6  10   0   24.00    9.60
   6  10   0    9.60    6.00
  -6  10   0   12.20    7.80
  -6  10   0   15.50    9.20
  -6  10   0   19.50    5.10
   6  10   0    9.90    8.30
  -6  10   0    5.70    5.00
  -7 -10   0  592.64   70.09
   7 -10   0  513.85   68.19
   7 -10   0  470.65   68.09
  -7 -10   0  531.35   67.79
   7 -10   0  483.85   69.69
   7 -10   0  639.04   68.69
  -7 -10   0  526.15   68.59
   7 -10   0  525.45   68.79
  -7 -10   0  513.35   69.79
  -7 -10   0  523.25   67.59
   7 -10   0  536.55   68.49
   7 -10   0  450.05   68.59
  -7 -10   0  446.36   68.69
   7 -10   0  409.26   68.99
  -7 -10   0  463.85   69.29
   7 -10   0  458.65   68.19
   7 -10   0  517.95   67.49
  -7 -10   0  547.55   71.09
  -7 -10   0  473.35   68.79
  -7 -10   0  480.55   68.29
  -7 -10   0  605.54   69.99
  -7 -10   0  547.05   69.09
   7 -10   0  514.35   68.59
   7 -10   0  513.95   71.19
   7 -10   0  448.66   68.59
   7  10   0  567.44   69.99
  -7  10   0  443.36   67.99
  -7  10   0  508.85   68.09
   7  10   0  436.56   68.79
   7  10   0  539.95   69.19
  -7  10   0  544.15   67.89
  -7  10   0  511.35   68.39
  -7  10   0  510.75   67.39
   7  10   0  477.25   67.69
  -7  10   0  508.15   68.99
  -7  10   0  515.95   68.89
   7  10   0  567.04   68.49
  -7  10   0  463.75   68.89
  -7  10   0  417.96   68.29
   7  10   0  469.45   67.69
  -7  10   0  443.86   68.39
  -7  10   0  470.35   70.79
   7  10   0  549.05   70.79
  -7  10   0  503.25   70.19
   7  10   0  517.45   67.99
   7  10   0  558.84   68.49
  -7  10   0  662.83   70.29
   7  10   0  524.35   68.49
   7  10   0  618.04   69.79
   8 -10   0  347.67   45.50
   8 -10   0  339.57   49.30
  -8 -10   0  406.76   46.20
  -8 -10   0  361.36   46.70
   8 -10   0  276.97   45.70
  -8 -10   0  332.47   45.80
  -8 -10   0  264.67   45.90
   8 -10   0  284.47   44.90
   8 -10   0  374.86   46.20
  -8 -10   0  236.28   46.30
   8 -10   0  355.36   47.30
   8 -10   0  309.67   45.20
   8 -10   0  393.66   45.80
   8 -10   0  430.96   46.00
   8 -10   0  313.77   45.80
  -8 -10   0  375.26   47.60
   8 -10   0  315.07   46.10
   8 -10   0  313.87   50.69
   8 -10   0  373.56   45.40
  -8 -10   0  330.07   44.90
  -8 -10   0  371.86   47.10
  -8 -10   0  278.57   45.80
   8 -10   0  353.26   46.70
  -8 -10   0  400.16   48.30
  -8 -10   0  321.87   45.80
  -8 -10   0  342.77   44.70
   8 -10   0  273.57   45.20
  -8  10   0  332.07   47.60
  -8  10   0  359.26   46.40
  -8  10   0  319.17   44.40
   8  10   0  331.77   44.70
   8  10   0  323.27   44.70
  -8  10   0  430.06   47.90
  -8  10   0  287.77   48.60
   8  10   0  355.96   45.10
  -8  10   0  306.47   45.50
   8  10   0  331.47   45.60
  -8  10   0  272.97   45.40
  -8  10   0  300.37   46.40
  -8  10   0  279.07   45.40
  -8  10   0  287.57   45.20
   8  10   0  388.06   47.00
   8  10   0  376.36   46.90
  -8  10   0  329.57   46.90
  -8  10   0  336.47   45.30
   8  10   0  402.46   49.20
   8  10   0  343.07   45.70
  -8  10   0  346.67   44.80
   8  10   0  381.16   48.40
   8  10   0  339.07   45.70
   9 -10   0   41.60    9.80
   9 -10   0   16.10   14.90
  -9 -10   0   36.70   14.30
  -9 -10   0   22.30    6.90
  -9 -10   0   20.00    9.30
  -9 -10   0   33.90    9.80
   9 -10   0   35.20   11.70
   9 -10   0    8.80    8.60
  -9 -10   0   25.00   10.90
   9 -10   0   15.30    6.60
  -9 -10   0   12.50    9.50
   9 -10   0   36.50   11.20
   9 -10   0   30.50   10.50
   9 -10   0   11.60    8.60
  -9 -10   0    8.30   11.50
  -9 -10   0    7.90    9.90
   9 -10   0   11.60    8.70
   9 -10   0   34.90    9.40
  -9 -10   0   35.70   13.30
   9 -10   0   26.10    9.40
  -9 -10   0   26.20   12.80
   9 -10   0   25.40   10.40
  -9 -10   0   17.40    8.40
  -9 -10   0   14.70    6.60
   9 -10   0   27.50   18.60
  -9  10   0   17.70   15.20
  -9  10   0   16.30    8.90
   9  10   0   23.40    5.90
  -9  10   0   22.60    7.80
   9  10   0   13.70   12.30
  -9  10   0   25.30   10.70
   9  10   0    9.50    9.10
   9  10   0   30.60    8.50
   9  10   0   20.20   11.40
   9  10   0   27.60   12.20
  -9  10   0   24.60   11.00
  -9  10   0    8.70   12.80
   9  10   0   30.50    6.50
  -9  10   0   14.60    7.80
   9  10   0   21.80    6.60
  -9  10   0   19.90    8.70
   9  10   0   27.80    6.10
  -9  10   0   31.70   12.50
  -9  10   0   17.50   11.20
   9  10   0   45.50   16.30
   9  10   0   27.20    9.40
 -10 -10   0    9.00   12.90
 -10 -10   0   -1.70    8.70
 -10 -10   0    5.30    8.00
  10 -10   0    0.70   10.50
  10 -10   0    8.10   10.20
 -10 -10   0   14.20    9.20
  10 -10   0   -0.20    9.30
 -10 -10   0   23.60    9.90
  10 -10   0    6.80    6.20
  10 -10   0    4.90    9.00
  10 -10   0   10.30   17.20
  10 -10   0   -9.60    8.40
  10 -10   0    9.50   21.30
 -10 -10   0    6.80   13.10
 -10 -10   0   -6.80   11.10
  10 -10   0   24.80   11.10
  10 -10   0    3.40    8.70
 -10 -10   0   10.20   11.30
 -10 -10   0   -0.50   10.40
  10 -10   0   19.90    9.90
 -10 -10   0   16.90   14.30
  10 -10   0    3.60    8.90
 -10 -10   0   -2.20    6.60
  10 -10   0   11.00   10.30
 -10  10   0    3.10    8.20
 -10  10   0    0.30    8.90
  10  10   0   -7.30   12.00
  10  10   0    2.00   12.20
 -10  10   0    3.00    9.00
  10  10   0    0.50    9.30
  10  10   0   -6.20    9.10
 -10  10   0   16.90   11.30
 -10  10   0   -5.00   15.10
 -10  10   0    7.00   10.40
  10  10   0    1.90    6.00
 -10  10   0    2.40    7.50
  10  10   0   -2.60    5.40
 -10  10   0  -11.60   12.10
 -10  10   0    3.20   12.40
  10  10   0   11.90   16.00
 -10  10   0   -3.90   11.70
  10  10   0   14.30    6.20
 -11 -10   0   26.90   14.70
  11 -10   0   16.40   11.00
 -11 -10   0    0.10    9.10
 -11 -10   0   25.40   15.40
  11 -10   0   19.60   12.00
 -11 -10   0    9.60   12.60
  11 -10   0   20.50   10.30
 -11 -10   0   15.10   11.30
 -11 -10   0   26.90    8.70
 -11 -10   0    0.00   12.40
 -11 -10   0   23.50   13.60
  11 -10   0   13.50   10.00
  11 -10   0   20.00    7.60
 -11 -10   0   35.20   17.50
 -11 -10   0   12.70   10.10
  11 -10   0   18.70   10.40
  11 -10   0   25.30   21.20
  11 -10   0   24.10   12.40
  11 -10   0   30.00   11.30
 -11  10   0   17.80   14.30
  11  10   0   18.80   14.40
  11  10   0   17.30   11.00
  11  10   0    7.40   11.80
 -11  10   0   23.90    9.20
 -11  10   0   14.60   12.80
 -11  10   0   22.70   10.70
 -11  10   0   13.70   12.10
 -11  10   0   17.80   10.50
 -11  10   0   34.20   12.40
  11  10   0   29.80   14.40
 -11  10   0   19.20   18.00
  11  10   0   31.90   19.30
  12 -10   0   44.70   23.30
 -12 -10   0   21.90   12.70
  12 -10   0   55.19   12.90
 -12 -10   0   22.60   15.20
 -12 -10   0    2.50   14.30
 -12 -10   0    7.60   13.60
 -12 -10   0    7.70    9.80
  12 -10   0   22.00   11.60
  12 -10   0   42.30   13.60
  12 -10   0   37.00   14.80
  12 -10   0   55.89   12.70
 -12 -10   0   40.10   19.80
  12 -10   0   20.30   12.20
 -12  10   0   30.60   11.30
 -12  10   0   17.70   11.70
 -12  10   0   38.90   13.90
  12  10   0   13.60   16.00
  12  10   0   45.90   21.60
 -12  10   0   18.00   14.60
  12  10   0   12.90   12.80
 -12  10   0   23.70   16.00
  12  10   0   41.10   13.50
 -12  10   0   50.29   23.00
  12  10   0   39.60   17.20
 -12  10   0   24.90   13.60
 -13 -10   0   -4.00   14.50
 -13 -10   0    1.20   13.90
  13 -10   0    7.00   13.10
  13 -10   0    4.80   13.50
  13 -10   0   28.00   14.10
 -13 -10   0   17.10   14.20
  13 -10   0   -0.70   12.10
 -13 -10   0   -2.20   13.60
 -13 -10   0   14.40   20.50
  13 -10   0    6.90   26.90
 -13 -10   0    0.90    9.20
  13 -10   0    4.90   11.50
  13  10   0    8.90   12.80
 -13  10   0   12.50   20.70
 -13  10   0   45.50   15.80
  13  10   0  -12.70   13.70
  13  10   0   16.40   22.40
  13  10   0   -3.70   17.20
  13  10   0   26.90   17.50
 -13  10   0   -8.00   12.10
 -13  10   0   -1.00   13.30
 -13  10   0   -9.20   14.00
 -13  10   0    2.50   12.20
  14 -10   0   84.99   32.00
 -14 -10   0   53.99   19.10
 -14 -10   0   90.99   21.00
  14 -10   0   87.39   19.40
 -14 -10   0   74.49   26.20
  14 -10   0   67.99   17.70
 -14 -10   0   59.89   19.60
  14 -10   0   71.59   16.90
 -14 -10   0   87.39   18.70
  14 -10   0   79.79   19.80
 -14 -10   0   52.29   15.20
  14 -10   0   64.59   17.70
 -14  10   0   35.70   18.80
  14  10   0   84.69   28.60
 -14  10   0   92.49   18.90
 -14  10   0   76.29   18.40
 -14  10   0   33.40   25.60
  14  10   0  100.09   22.80
  14  10   0   91.29   23.30
 -14  10   0   58.49   16.60
  14  10   0   51.79   19.20
  14  10   0   81.39   18.70
 -14  10   0   85.59   17.50
 -15 -10   0   53.59   24.40
 -15 -10   0  114.29   24.00
  15 -10   0  137.79   25.00
 -15 -10   0  136.09   26.70
  15 -10   0  128.69   22.00
 -15 -10   0  143.79   32.10
 -15 -10   0   55.29   19.80
  15 -10   0  132.79   25.50
  15 -10   0  112.29   22.40
  15 -10   0  148.89   24.00
  15 -10   0   95.99   36.20
  15  10   0   95.99   33.90
 -15  10   0  112.99   23.60
 -15  10   0   70.99   23.80
  15  10   0  123.09   24.40
  15  10   0  124.59   24.10
 -15  10   0  107.19   22.70
 -15  10   0  145.99   28.20
 -15  10   0  129.29   22.80
  15  10   0  135.89   29.50
  15  10   0   86.49   23.50
 -15  10   0  109.99   32.70
  15  10   0  135.29   29.60
   0 -11   0    1.10    7.10
   0 -11   0   -2.50    3.90
   0 -11   0    1.70    5.70
   0 -11   0    2.40    5.60
   0 -11   0    2.50    4.20
   0 -11   0    7.10    4.50
   0 -11   0   -1.60    6.20
   0 -11   0    5.60    2.30
   0 -11   0    2.30    4.30
   0 -11   0  -14.10    7.40
   0 -11   0   -1.90    5.00
   0  11   0   -0.80    4.10
   0  11   0  -12.00    5.40
   0  11   0    0.20    3.40
   0  11   0   -6.00    2.90
   0  11   0    2.50    6.20
   0  11   0    2.90    2.40
   0  11   0    1.40    6.90
   0  11   0   -5.30    5.90
   0  11   0   -4.30    4.50
   0  11   0   -3.80    8.00
   0  11   0   -0.80    5.70
   0  11   0   -0.40    5.30
   0  11   0    4.20    5.00
   1 -11   0   45.80    8.00
  -1 -11   0   39.70    9.50
  -1 -11   0   53.19    8.80
   1 -11   0   35.70    7.50
  -1 -11   0   41.30    9.60
  -1 -11   0   37.30    8.30
   1 -11   0   47.40    7.30
   1 -11   0   11.50   10.20
   1 -11   0   30.20    9.20
  -1 -11   0   30.00   10.60
   1 -11   0   41.20    9.90
   1 -11   0   39.80    7.00
   1 -11   0   38.70    8.10
  -1 -11   0   47.60    7.70
   1 -11   0   33.50    7.00
  -1 -11   0   32.00    7.10
  -1 -11   0   38.80    7.60
   1 -11   0   41.90    6.20
   1 -11   0   39.10    6.90
  -1 -11   0   37.80    7.70
   1 -11   0   31.90    8.60
  -1 -11   0   43.80    9.60
   1 -11   0   47.30    7.50
   1 -11   0   21.40    7.20
  -1  11   0   37.00    9.10
   1  11   0   37.40   11.00
  -1  11   0   21.70   10.20
  -1  11   0   35.60    6.80
   1  11   0   45.70    7.80
  -1  11   0   34.10    9.30
   1  11   0   43.90    8.90
   1  11   0   53.09    8.40
   1  11   0   24.30    8.80
  -1  11   0   47.30    7.90
  -1  11   0   26.60    7.00
   1  11   0   45.00    7.70
  -1  11   0   33.50    6.30
  -1  11   0   47.40    6.30
   1  11   0   44.70    6.70
   1  11   0   30.20    7.00
   1  11   0   38.90    6.90
  -1  11   0   40.60    8.20
  -1  11   0   38.00    9.20
   1  11   0   42.00    9.40
   1  11   0   43.70    6.50
   1  11   0   39.90    9.50
  -1  11   0   45.40    7.60
   1  11   0   41.30    9.40
  -1  11   0   43.40    8.10
   1  11   0   44.80    6.10
  -2 -11   0   90.79   17.20
   2 -11   0  114.59   15.70
   2 -11   0  123.69   16.70
   2 -11   0  135.29   16.40
   2 -11   0   86.69   17.80
   2 -11   0   99.89   15.70
   2 -11   0   96.89   15.90
  -2 -11   0   84.69   16.50
   2 -11   0  146.99   18.60
  -2 -11   0  151.08   19.00
   2 -11   0  118.49   16.60
   2 -11   0   94.09   16.40
   2 -11   0  112.39   16.00
   2 -11   0   81.39   16.20
  -2 -11   0  112.09   16.80
   2 -11   0  133.29   16.50
  -2 -11   0  114.69   17.10
  -2 -11   0   95.69   17.70
  -2 -11   0  108.79   16.80
  -2 -11   0  111.09   15.90
   2 -11   0   95.59   18.90
  -2 -11   0  106.99   19.00
  -2 -11   0  118.79   18.10
  -2 -11   0  132.49   16.20
   2 -11   0  123.59   17.70
   2  11   0  115.59   19.40
   2  11   0  107.99   16.20
  -2  11   0  127.59   16.20
   2  11   0  129.79   16.90
  -2  11   0  101.09   16.90
  -2  11   0  118.99   16.30
   2  11   0  103.19   17.60
   2  11   0  116.99   15.80
   2  11   0  118.79   17.70
  -2  11   0   96.19   17.70
  -2  11   0   94.29   18.70
   2  11   0  107.19   15.50
   2  11   0   83.29   16.10
   2  11   0  125.69   17.60
   2  11   0  141.99   16.10
   2  11   0  134.49   18.20
  -2  11   0  101.59   17.80
   2  11   0  115.49   16.50
  -2  11   0  114.39   16.60
   2  11   0  127.49   17.00
   2  11   0  113.99   15.80
  -2  11   0  120.29   17.80
  -2  11   0  102.19   15.90
  -2  11   0   94.69   15.90
  -2  11   0  127.69   15.60
  -3 -11   0  740.43   95.69
   3 -11   0  681.23   95.89
   3 -11   0  589.84   96.79
   3 -11   0  745.73   96.79
  -3 -11   0  674.23   96.39
  -3 -11   0  645.64   95.99
   3 -11   0  853.91   95.99
  -3 -11   0  704.63   95.19
   3 -11   0  596.54   97.39
  -3 -11   0  676.33   95.79
  -3 -11   0  718.83   96.29
   3 -11   0  848.32   95.69
   3 -11   0  749.13   96.09
   3 -11   0  751.92   95.79
  -3 -11   0  788.12   97.79
   3 -11   0  623.34   95.59
  -3 -11   0  803.42   97.29
   3 -11   0  833.22   97.39
   3 -11   0  717.73   95.79
   3 -11   0  789.12   95.99
   3 -11   0  605.84   95.89
  -3 -11   0  703.63   97.19
  -3 -11   0  741.93   96.79
  -3 -11   0  639.54   95.59
   3 -11   0  658.23   95.49
  -3  11   0  604.64   95.49
   3  11   0  814.32   97.69
   3  11   0  808.62   96.89
  -3  11   0  717.93   96.69
  -3  11   0  837.62   95.59
   3  11   0  780.42   95.89
   3  11   0  794.12   96.39
  -3  11   0  800.22   95.79
   3  11   0  826.22   96.19
  -3  11   0  708.33   95.89
  -3  11   0  603.84   97.09
  -3  11   0  615.14   96.19
   3  11   0  747.73   96.59
  -3  11   0  695.83   95.89
   3  11   0  780.72   96.39
   3  11   0  636.24   95.79
   3  11   0  783.32   95.49
   3  11   0  636.74   96.59
  -3  11   0  626.24   96.79
  -3  11   0  642.84   95.79
   3  11   0  772.42   95.59
   3  11   0  778.82   95.69
  -3  11   0  603.04   96.69
   3  11   0  750.62   96.99
  -4 -11   0  461.55   67.19
  -4 -11   0  522.25   67.89
  -4 -11   0  471.05   66.19
  -4 -11   0  491.85   65.59
   4 -11   0  429.86   66.19
  -4 -11   0  493.15   66.09
  -4 -11   0  409.66   66.09
  -4 -11   0  569.04   68.59
  -4 -11   0  499.55   65.99
   4 -11   0  549.54   66.49
  -4 -11   0  458.95   66.59
  -4 -11   0  540.85   66.99
   4 -11   0  587.24   66.59
   4 -11   0  468.65   65.79
  -4 -11   0  480.05   67.09
  -4 -11   0  449.36   66.69
  -4 -11   0  609.44   68.29
   4 -11   0  499.65   66.59
   4 -11   0  405.36   67.39
   4 -11   0  434.96   66.49
   4 -11   0  496.95   66.39
   4 -11   0  486.45   66.19
   4 -11   0  503.05   66.19
   4  11   0  563.24   66.19
   4  11   0  597.64   67.89
   4  11   0  465.35   66.29
  -4  11   0  425.96   67.49
  -4  11   0  405.56   66.79
   4  11   0  422.56   67.19
   4  11   0  571.24   67.69
   4  11   0  507.65   67.09
  -4  11   0  441.26   66.69
  -4  11   0  527.95   66.19
   4  11   0  533.75   66.09
  -4  11   0  457.55   66.39
   4  11   0  502.55   66.89
   4  11   0  544.95   68.39
   4  11   0  464.65   66.99
   4  11   0  563.04   66.29
  -4  11   0  459.05   67.49
   4  11   0  511.65   65.79
  -4  11   0  459.95   66.39
   4  11   0  571.04   66.89
  -4  11   0  477.35   67.19
  -4  11   0  455.95   65.99
  -4  11   0  569.24   65.99
  -4  11   0  436.66   67.99
   5 -11   0   86.49   19.10
  -5 -11   0  115.79   16.40
   5 -11   0   96.79   17.70
   5 -11   0  105.99   17.00
  -5 -11   0  105.89   17.80
  -5 -11   0  107.39   16.00
  -5 -11   0  136.39   20.30
  -5 -11   0  124.79   16.80
  -5 -11   0  129.49   17.80
   5 -11   0   82.29   20.70
   5 -11   0  142.19   17.80
   5 -11   0  121.29   17.40
   5 -11   0  156.08   17.20
   5 -11   0  134.99   20.10
  -5 -11   0   91.49   17.10
  -5 -11   0  133.99   21.10
  -5 -11   0  138.29   20.30
   5 -11   0  110.59   16.00
   5 -11   0  105.29   16.90
   5 -11   0  136.09   17.50
  -5 -11   0   92.39   18.80
  -5 -11   0  137.09   19.10
   5 -11   0  105.29   19.30
   5 -11   0  158.78   17.90
   5 -11   0  138.39   18.30
   5 -11   0   91.09   18.70
  -5 -11   0  108.49   18.40
   5  11   0   89.19   18.90
   5  11   0  127.19   20.90
   5  11   0  119.19   17.00
   5  11   0  104.79   18.30
  -5  11   0   84.59   17.20
  -5  11   0  111.29   16.90
   5  11   0  127.99   19.30
  -5  11   0  108.69   17.40
  -5  11   0  124.59   16.40
   5  11   0  117.59   19.40
  -5  11   0  124.79   17.50
   5  11   0  119.59   18.80
   5  11   0  164.78   17.40
   5  11   0  146.19   18.10
  -5  11   0   98.19   19.10
  -5  11   0   99.89   18.40
   5  11   0  125.89   17.50
  -5  11   0   98.49   20.50
  -5  11   0  102.59   18.30
  -5  11   0  103.79   19.00
  -5  11   0  156.68   20.00
  -5  11   0   96.29   16.70
   5  11   0  153.98   17.20
  -5  11   0   98.59   19.70
   5  11   0  126.69   18.80
   6 -11   0  226.68   33.10
   6 -11   0  280.37   33.40
  -6 -11   0  247.48   32.00
   6 -11   0  214.78   34.50
  -6 -11   0  251.67   32.00
  -6 -11   0  226.88   33.00
   6 -11   0  254.47   33.30
  -6 -11   0  184.28   34.00
   6 -11   0  289.37   33.30
  -6 -11   0  233.08   34.90
   6 -11   0  268.37   33.00
   6 -11   0  239.38   33.00
  -6 -11   0  277.87   34.60
  -6 -11   0  224.88   33.70
  -6 -11   0  227.58   32.50
  -6 -11   0  263.57   33.40
   6 -11   0  295.37   33.80
  -6 -11   0  271.57   36.10
   6 -11   0  239.48   32.70
  -6 -11   0  229.98   34.50
   6 -11   0  200.68   33.30
   6 -11   0  185.58   33.10
  -6 -11   0  194.88   33.00
   6 -11   0  216.68   36.30
   6 -11   0  211.78   34.20
  -6  11   0  242.68   32.70
  -6  11   0  207.08   32.90
   6  11   0  296.77   32.90
   6  11   0  273.57   35.10
  -6  11   0  212.28   36.00
   6  11   0  272.27   33.00
  -6  11   0  262.97   32.50
   6  11   0  221.38   33.70
   6  11   0  188.08   34.00
   6  11   0  280.17   33.50
   6  11   0  263.77   34.40
  -6  11   0  195.68   32.60
   6  11   0  277.27   36.10
  -6  11   0  183.08   32.90
  -6  11   0  210.88   33.50
  -6  11   0  203.48   33.00
  -6  11   0  198.38   34.50
   6  11   0  258.37   34.00
  -6  11   0  354.16   35.70
   6  11   0  284.37   32.70
   6  11   0  254.97   33.20
  -6  11   0  222.88   34.00
  -6  11   0  242.98   32.60
  -6  11   0  223.98   35.00
  -7 -11   0   66.29   13.70
  -7 -11   0   52.49   12.30
   7 -11   0   65.99   13.20
   7 -11   0   52.49   12.40
  -7 -11   0   58.89   15.40
   7 -11   0   86.29   12.20
  -7 -11   0   80.09   14.40
   7 -11   0   59.19   11.00
  -7 -11   0   62.79   12.50
   7 -11   0   80.99   13.30
  -7 -11   0   71.69   14.80
   7 -11   0   71.29   17.40
  -7 -11   0   59.99   10.00
   7 -11   0   73.69   12.20
   7 -11   0   51.49   11.80
  -7 -11   0   57.69   11.70
   7 -11   0   56.99   11.60
   7 -11   0   64.39   13.40
  -7 -11   0   58.79   10.50
  -7 -11   0   48.20   13.80
   7 -11   0   71.89   12.40
   7 -11   0   68.29   14.00
   7 -11   0   92.59   12.10
  -7 -11   0   61.09   12.20
   7  11   0   47.50   13.70
   7  11   0  105.39   16.20
   7  11   0   80.29   12.50
  -7  11   0   38.00   13.00
   7  11   0   85.39   17.00
  -7  11   0   51.59   10.80
  -7  11   0   80.79   11.10
   7  11   0   44.70   12.60
  -7  11   0   95.19   14.00
   7  11   0   85.19   11.20
  -7  11   0   74.99   10.80
   7  11   0   84.99   14.50
   7  11   0   46.40   10.10
   7  11   0   68.69   14.20
  -7  11   0   50.89   11.40
  -7  11   0   78.29   18.20
  -7  11   0   57.79   12.00
  -7  11   0   54.69   11.10
  -7  11   0   54.79   14.20
   7  11   0   59.29   11.50
  -7  11   0   56.39   13.40
   7  11   0   70.39   12.20
  -7  11   0   66.49   11.10
  -7  11   0   89.29   15.20
  -8 -11   0    7.80    5.60
   8 -11   0    2.40    8.60
  -8 -11   0   17.90   12.70
  -8 -11   0    4.70    5.30
   8 -11   0   12.70    9.40
  -8 -11   0   15.10   10.00
   8 -11   0    7.00    8.00
  -8 -11   0   13.70   10.90
   8 -11   0   -3.10   13.10
  -8 -11   0    0.80   11.20
  -8 -11   0    8.00    7.90
  -8 -11   0    0.40    8.00
   8 -11   0    2.90    7.20
   8 -11   0    5.80    6.00
   8 -11   0    2.70    7.20
  -8 -11   0  -10.20    9.90
   8 -11   0    8.30    9.20
  -8 -11   0    3.70    7.60
   8 -11   0   10.20    8.30
  -8 -11   0   12.50    9.50
   8 -11   0    6.20   16.30
   8 -11   0    8.90    9.70
   8 -11   0    3.90    8.80
   8 -11   0   16.00    5.20
   8 -11   0    5.50    7.60
  -8 -11   0    6.40    9.20
  -8  11   0  -17.00   12.60
   8  11   0   16.60   11.10
   8  11   0    4.10    8.00
   8  11   0    5.90    7.30
  -8  11   0   -0.40    9.50
  -8  11   0    5.60    6.40
  -8  11   0    0.30    7.10
   8  11   0    3.00   10.80
  -8  11   0    0.30    6.50
   8  11   0    1.70    7.30
   8  11   0    2.00    4.60
  -8  11   0    1.70    6.00
   8  11   0    0.10    7.90
   8  11   0   10.10   10.20
  -8  11   0    0.80    7.60
  -8  11   0   -5.70    9.40
  -8  11   0    9.60    5.50
   8  11   0   10.30    5.70
  -8  11   0   -0.30    6.40
  -8  11   0   -2.60   10.20
   8  11   0   12.90   13.40
  -8  11   0   24.80   11.70
  -8  11   0   -7.10   10.20
   8  11   0   10.80    4.90
   9 -11   0   -3.10    7.80
  -9 -11   0    2.00   10.40
  -9 -11   0   28.20   14.40
  -9 -11   0   -4.70    8.60
  -9 -11   0    2.40    9.20
   9 -11   0   24.30    9.30
   9 -11   0    7.50    5.50
   9 -11   0    5.00    7.80
   9 -11   0    5.00   14.70
  -9 -11   0    2.30   11.70
   9 -11   0    4.20    9.80
  -9 -11   0    1.60    9.30
   9 -11   0   12.30    9.80
   9 -11   0    1.70    6.10
  -9 -11   0   12.20   12.80
   9 -11   0  -14.70   17.20
   9 -11   0   16.30   10.10
  -9 -11   0   -4.10    7.50
  -9 -11   0    7.10    6.00
  -9 -11   0    3.00   11.90
   9 -11   0    6.70   10.30
  -9 -11   0    2.50    6.10
   9 -11   0    0.10    8.60
   9 -11   0    8.90    9.30
  -9 -11   0    1.20   11.30
   9 -11   0    7.50    8.70
  -9  11   0   -1.60   10.80
  -9  11   0   17.80   10.80
   9  11   0   12.00    9.00
   9  11   0   12.60   15.10
  -9  11   0    2.20    6.50
  -9  11   0   -0.60    9.70
  -9  11   0    4.80    7.50
   9  11   0   -0.60    4.70
  -9  11   0    5.80    8.70
   9  11   0   10.70   11.60
  -9  11   0   -3.40    6.70
  -9  11   0   -1.70   14.40
  -9  11   0    7.50    8.00
   9  11   0    6.20   13.50
   9  11   0   -9.20    8.20
  -9  11   0   -8.40   10.90
   9  11   0    5.10    7.60
   9  11   0    3.40    6.10
  -9  11   0    5.70   12.40
   9  11   0    3.80    4.90
   9  11   0   14.90   11.40
 -10 -11   0   79.29   13.40
 -10 -11   0   79.69   15.70
  10 -11   0   66.89   15.50
  10 -11   0   73.59   15.10
 -10 -11   0   98.39   16.30
  10 -11   0  104.39   23.20
 -10 -11   0   69.39   13.40
  10 -11   0   98.59   17.20
  10 -11   0   74.29   16.40
  10 -11   0   97.29   17.20
 -10 -11   0   86.09   17.40
 -10 -11   0   58.09   17.70
 -10 -11   0   49.90   14.60
 -10 -11   0   81.19   20.60
  10 -11   0   79.49   22.10
  10 -11   0  112.09   15.90
  10 -11   0   64.99   14.90
  10 -11   0   82.29   13.20
  10 -11   0   76.39   13.60
 -10 -11   0   54.89   15.20
  10 -11   0  114.29   16.30
  10 -11   0   76.09   24.90
 -10 -11   0  107.19   19.40
  10 -11   0   88.09   16.10
 -10 -11   0   96.99   19.70
 -10 -11   0   98.19   17.70
  10  11   0  112.79   19.30
 -10  11   0   73.99   21.90
 -10  11   0   83.29   16.00
 -10  11   0   93.09   16.80
  10  11   0   88.29   15.80
 -10  11   0   66.79   14.00
  10  11   0   72.39   16.20
 -10  11   0   83.69   17.40
 -10  11   0   86.09   15.00
  10  11   0   88.09   19.10
 -10  11   0   96.49   19.10
 -10  11   0   62.59   13.90
 -10  11   0   69.19   17.90
 -10  11   0   69.49   18.80
  10  11   0  115.49   23.20
 -10  11   0   94.09   17.00
 -11 -11   0  187.28   31.20
  11 -11   0  228.98   28.60
  11 -11   0  249.08   28.50
 -11 -11   0  154.78   28.00
  11 -11   0  193.38   29.80
 -11 -11   0  141.59   30.00
 -11 -11   0  195.38   26.50
 -11 -11   0  183.88   29.70
 -11 -11   0  152.98   28.90
 -11 -11   0  179.68   26.40
  11 -11   0  146.49   36.20
  11 -11   0  172.78   27.70
  11 -11   0  221.58   29.10
 -11 -11   0  223.38   33.40
  11 -11   0  143.69   27.70
 -11 -11   0  162.28   28.10
 -11  11   0  192.68   30.00
  11  11   0  193.58   28.50
  11  11   0  180.28   30.70
 -11  11   0  155.48   28.80
  11  11   0  225.88   36.10
 -11  11   0  177.18   31.10
 -11  11   0  180.38   27.90
 -11  11   0  196.58   28.20
 -11  11   0  169.28   34.20
  11  11   0  167.38   28.70
  11  11   0  222.58   31.50
 -11  11   0  167.68   28.60
  12 -11   0   10.60   12.70
 -12 -11   0   13.40   10.00
 -12 -11   0   84.59   23.20
  12 -11   0   29.50   23.70
  12 -11   0   50.69   15.40
  12 -11   0   22.80   12.10
  12 -11   0   47.50   14.50
 -12 -11   0   19.30   14.50
 -12 -11   0   30.80   12.80
 -12 -11   0   34.00   15.60
 -12 -11   0   10.00   15.50
  12 -11   0   18.20   16.30
  12 -11   0   50.09   14.20
  12  11   0   47.50   14.00
  12  11   0   32.10   17.20
 -12  11   0   18.30   20.30
 -12  11   0   26.60   12.20
  12  11   0   48.90   22.00
 -12  11   0    6.90   15.00
  12  11   0    1.30   13.10
  12  11   0   46.40   17.90
 -12  11   0   22.40   11.10
 -12  11   0   47.70   14.10
 -12  11   0    3.30   16.50
 -12  11   0   19.90   13.00
  13 -11   0   17.70   14.60
 -13 -11   0    0.60   10.00
  13 -11   0   43.30   15.60
 -13 -11   0   12.30   14.40
  13 -11   0   26.20   13.90
  13 -11   0   12.60   24.50
  13 -11   0   37.70   13.60
 -13 -11   0   -0.90   15.60
 -13 -11   0   23.80   21.20
 -13 -11   0   13.20   15.50
 -13 -11   0   11.20   16.30
  13 -11   0    1.10   12.60
  13  11   0   31.40   23.60
 -13  11   0    8.30   13.70
  13  11   0  -10.40   14.20
  13  11   0   24.90   14.00
 -13  11   0   17.70   14.00
  13  11   0   49.99   19.00
 -13  11   0   10.80   12.60
 -13  11   0   12.80   12.80
 -13  11   0    5.40   20.60
  13  11   0    7.00   17.40
 -13  11   0   24.90   15.50
  14 -11   0   31.40   30.80
  14 -11   0   36.10   16.30
 -14 -11   0   -8.60   12.10
 -14 -11   0   22.00   16.90
 -14 -11   0   42.70   26.20
  14 -11   0   -8.50   13.70
  14 -11   0    4.00   15.10
 -14 -11   0  -25.80   15.30
  14 -11   0    7.10   16.10
  14 -11   0   11.60   14.10
 -14 -11   0   12.40   14.70
  14 -11   0    7.40   15.00
 -14 -11   0   22.30   16.00
  14  11   0   -9.10   15.40
 -14  11   0   32.80   15.50
 -14  11   0   26.80   14.00
  14  11   0   35.70   25.70
  14  11   0    6.00   18.20
 -14  11   0   -1.70   14.30
 -14  11   0   -2.20   12.60
  14  11   0   22.90   19.60
 -14  11   0   11.30   15.90
  14  11   0   19.30   15.20
 -14  11   0   -6.80   10.60
 -14  11   0   30.00   25.80
  15 -11   0   -0.90   17.70
 -15 -11   0   22.50   26.90
  15 -11   0   17.90   15.00
  15 -11   0   54.99   18.40
  15 -11   0    6.50   29.20
  15 -11   0    2.10   14.40
 -15 -11   0   33.50   16.80
 -15 -11   0   16.70   16.80
  15 -11   0    2.70   16.50
  15 -11   0   -8.40   17.40
 -15 -11   0   -0.50   18.20
  15  11   0   15.50   15.30
 -15  11   0  -13.60   15.10
 -15  11   0   20.10   14.70
 -15  11   0   24.80   26.00
 -15  11   0   66.19   17.90
  15  11   0    3.10   15.80
 -15  11   0   13.90   18.20
  15  11   0    4.30   19.80
 -15  11   0   -2.70   11.40
 -15  11   0   -4.30   14.70
  15  11   0   37.70   30.60
  15  11   0  -17.00   15.50
  15  11   0    3.40   20.20
   0 -12   0  687.53   94.59
   0 -12   0  650.73   94.79
   0 -12   0  841.32   95.79
   0 -12   0  759.12   94.99
   0 -12   0  742.93   95.19
   0 -12   0  657.53   94.69
   0 -12   0  598.04   95.69
   0 -12   0  570.84   94.99
   0 -12   0  745.23   94.89
   0 -12   0  795.42   96.09
   0  12   0  660.03   95.49
   0  12   0  722.73   96.59
   0  12   0  712.73   95.79
   0  12   0  796.52   94.79
   0  12   0  750.62   96.09
   0  12   0  657.73   94.49
   0  12   0  779.12   95.19
   0  12   0  817.32   95.49
   0  12   0  691.03   94.49
   0  12   0  683.63   95.09
   0  12   0  641.24   94.89
   0  12   0  700.53   94.29
  -1 -12   0   32.80   10.30
   1 -12   0   24.50    8.00
  -1 -12   0   45.10   10.50
   1 -12   0   23.40   11.60
   1 -12   0   31.40    9.60
  -1 -12   0   44.80    9.90
  -1 -12   0   25.40   11.70
  -1 -12   0   51.19    8.40
   1 -12   0   50.19    8.20
   1 -12   0   46.00    8.20
   1 -12   0   45.70    6.70
   1 -12   0   39.00    7.40
   1 -12   0   52.69    9.20
   1 -12   0   45.70    7.90
   1 -12   0   57.79    8.90
  -1 -12   0   45.90    9.20
  -1 -12   0   51.89    9.60
  -1 -12   0   33.20    7.80
   1 -12   0   47.60   11.00
  -1 -12   0   37.80    7.80
  -1 -12   0   40.50    8.50
   1 -12   0   42.20    7.60
   1 -12   0   35.60    8.10
  -1 -12   0   45.20   11.30
   1 -12   0   17.00   10.00
   1  12   0   41.00   12.40
  -1  12   0   41.40    9.00
   1  12   0   41.40    8.20
   1  12   0   53.99   10.50
  -1  12   0   38.90    7.90
  -1  12   0   39.30    7.00
   1  12   0   47.20   10.60
   1  12   0   46.50    7.20
   1  12   0   46.30    7.60
   1  12   0   56.39    9.20
  -1  12   0   40.90   10.30
  -1  12   0   28.30   11.40
  -1  12   0   44.80    6.80
  -1  12   0   49.99    8.60
   1  12   0   44.70    8.50
   1  12   0   37.40   10.00
   1  12   0   46.20    7.40
  -1  12   0   37.30   10.30
  -1  12   0   31.60    7.90
   1  12   0   31.10    9.90
  -1  12   0   46.80    9.30
   1  12   0   57.59   10.10
  -1  12   0   39.10    7.60
  -1  12   0   30.50    9.80
   2 -12   0  843.92   96.29
  -2 -12   0  636.44   94.99
   2 -12   0  601.04   94.49
   2 -12   0  603.74   94.69
   2 -12   0  712.33   94.59
  -2 -12   0  797.82   96.09
  -2 -12   0  724.63   95.79
   2 -12   0  769.02   94.39
  -2 -12   0  686.73   95.19
   2 -12   0  737.03   95.59
  -2 -12   0  688.43   94.79
   2 -12   0  711.63   94.59
  -2 -12   0  818.72   96.49
  -2 -12   0  612.94   95.39
   2 -12   0  740.93   94.89
   2 -12   0  769.62   94.99
  -2 -12   0  727.43   96.39
   2 -12   0  640.44   94.39
   2 -12   0  777.62   94.79
   2 -12   0  570.24   96.19
  -2 -12   0  671.93   94.49
   2  12   0  707.03   96.49
  -2  12   0  571.74   94.59
  -2  12   0  648.64   95.69
  -2  12   0  634.24   94.49
   2  12   0  717.33   94.39
   2  12   0  707.43   95.09
   2  12   0  664.03   95.49
  -2  12   0  770.72   94.89
   2  12   0  747.93   94.29
   2  12   0  767.92   94.39
  -2  12   0  794.52   94.29
   2  12   0  689.23   95.59
  -2  12   0  758.72   94.79
  -2  12   0  649.64   95.09
   2  12   0  827.52   95.69
   2  12   0  733.83   94.99
   2  12   0  851.01   94.59
  -2  12   0  725.63   95.59
  -2  12   0  674.63   95.69
   2  12   0  603.44   94.59
   2  12   0  779.22   96.19
   2  12   0  726.83   95.39
   2  12   0  722.33   94.79
  -2  12   0  600.74   96.09
   3 -12   0   92.79   19.30
  -3 -12   0  108.09   16.00
  -3 -12   0  128.79   20.50
  -3 -12   0  124.09   18.80
   3 -12   0  123.59   18.00
   3 -12   0   65.19   20.00
  -3 -12   0   99.59   20.30
   3 -12   0  145.59   20.20
  -3 -12   0  113.29   18.40
  -3 -12   0  123.59   19.40
   3 -12   0  136.49   17.00
   3 -12   0  119.49   17.40
  -3 -12   0  109.29   18.40
  -3 -12   0  128.29   20.40
   3 -12   0  100.49   16.90
  -3 -12   0  127.69   17.30
   3 -12   0  128.79   17.80
   3 -12   0  119.49   17.30
   3 -12   0   86.99   17.60
  -3 -12   0  126.39   17.40
  -3 -12   0  116.99   17.90
   3 -12   0  108.49   16.60
  -3 -12   0   98.49   18.30
  -3 -12   0  125.59   17.00
   3 -12   0  124.39   17.70
  -3  12   0  124.79   19.40
   3  12   0  150.68   20.10
   3  12   0  128.89   16.60
   3  12   0  137.99   18.60
   3  12   0  137.59   17.10
  -3  12   0  122.19   17.50
   3  12   0  129.59   19.10
   3  12   0   94.79   19.30
   3  12   0  106.39   17.40
  -3  12   0   93.79   18.30
   3  12   0  145.79   17.10
  -3  12   0  110.69   16.70
   3  12   0  130.99   21.30
  -3  12   0   87.39   20.00
   3  12   0  153.28   20.50
  -3  12   0  124.79   17.60
   3  12   0  150.38   19.70
   3  12   0  125.49   18.30
  -3  12   0  123.89   16.70
  -3  12   0   78.89   18.80
  -3  12   0   95.99   19.30
   3  12   0  138.29   17.60
   3  12   0  149.29   17.10
  -3  12   0  112.39   17.30
   4 -12   0   85.09   11.70
  -4 -12   0   49.99   12.60
   4 -12   0   88.09   12.50
   4 -12   0   70.69   10.60
   4 -12   0   95.19   15.90
   4 -12   0   56.39   11.40
   4 -12   0   60.89   16.00
  -4 -12   0   81.89   16.30
  -4 -12   0   78.69   14.10
  -4 -12   0   68.29   11.20
  -4 -12   0   68.99   13.70
  -4 -12   0   64.39   12.50
  -4 -12   0   84.69   15.50
  -4 -12   0   53.69   12.60
   4 -12   0   62.99   11.90
   4 -12   0   73.09   12.10
   4 -12   0   86.99   13.10
   4 -12   0   42.90   13.80
   4 -12   0   72.69   12.40
  -4 -12   0   69.09   12.00
  -4 -12   0   80.59   11.30
   4 -12   0   76.89   11.60
  -4 -12   0   70.29   15.10
   4 -12   0   86.39   12.50
  -4 -12   0   66.19   10.20
   4  12   0   95.59   16.50
  -4  12   0   56.89   10.90
  -4  12   0   76.99   11.90
   4  12   0   86.79   13.40
  -4  12   0   60.19   13.90
  -4  12   0   79.09   12.00
   4  12   0   83.79   11.70
   4  12   0   48.40   13.70
  -4  12   0   91.69   11.20
   4  12   0   62.69   12.00
  -4  12   0   70.69   13.20
  -4  12   0   62.29   13.40
   4  12   0   76.89   10.70
   4  12   0   83.49   11.90
   4  12   0   94.39   11.30
   4  12   0   75.19   11.50
  -4  12   0   78.39   15.00
  -4  12   0   73.19   11.70
   4  12   0   95.29   15.40
  -4  12   0   55.89   14.00
  -4  12   0   56.09   15.40
   4  12   0   64.59   13.00
   4  12   0   83.89   14.00
   4  12   0   92.89   14.80
   5 -12   0    7.80    8.90
   5 -12   0   11.00    6.30
  -5 -12   0   15.50    7.40
   5 -12   0    9.30    8.70
  -5 -12   0   15.80   11.40
  -5 -12   0   14.80    4.40
   5 -12   0    9.60    3.50
  -5 -12   0    4.70    8.90
   5 -12   0    7.80    5.90
  -5 -12   0   12.70    8.30
   5 -12   0    6.20    6.90
  -5 -12   0    3.40    6.10
   5 -12   0   15.70    6.40
  -5 -12   0   19.30    5.60
  -5 -12   0   10.60    6.70
  -5 -12   0    7.40    3.30
   5 -12   0   16.70    6.10
   5 -12   0   18.90    5.80
  -5 -12   0   15.60    8.90
   5 -12   0   13.50    8.10
   5 -12   0   33.20    7.40
  -5 -12   0   17.90   11.00
   5 -12   0   18.50    8.10
   5 -12   0   21.10    7.20
   5 -12   0   -3.10   11.20
  -5  12   0    6.20    8.60
   5  12   0   -9.80    9.20
  -5  12   0   11.10    8.90
  -5  12   0   10.70    5.70
   5  12   0    4.10    8.70
   5  12   0   26.20    6.30
   5  12   0   21.60   12.10
   5  12   0   21.10    6.00
  -5  12   0   10.50    6.40
   5  12   0   18.60    6.80
   5  12   0    6.40    8.40
   5  12   0   14.20    8.00
   5  12   0   18.20    7.40
  -5  12   0   19.90   10.10
  -5  12   0    9.80    5.70
   5  12   0   17.80    5.80
  -5  12   0    8.40   11.30
  -5  12   0    8.30    7.80
   5  12   0   14.00    3.80
  -5  12   0   12.30    5.00
  -5  12   0    3.20    4.90
   5  12   0    8.50    8.40
  -5  12   0    1.80    5.70
  -5  12   0    3.30    7.90
   6 -12   0   32.60   15.30
   6 -12   0   49.00   12.00
   6 -12   0   54.69   12.90
  -6 -12   0   50.49   14.30
  -6 -12   0   38.60   10.90
   6 -12   0   51.19    9.50
  -6 -12   0   54.59   15.50
   6 -12   0   40.60   10.70
   6 -12   0   77.29   10.40
   6 -12   0   57.29   10.50
  -6 -12   0   61.89    8.20
   6 -12   0   64.89   10.90
  -6 -12   0   54.59   10.80
  -6 -12   0   64.59   10.00
  -6 -12   0   34.80   12.40
  -6 -12   0   28.80    9.80
   6 -12   0   82.29   12.10
  -6 -12   0   41.30   11.90
   6 -12   0   50.19   10.00
   6 -12   0   39.00   10.10
  -6 -12   0   53.49   13.40
   6 -12   0   69.19   11.00
  -6 -12   0   60.99    9.40
  -6  12   0   34.90    9.70
   6  12   0   73.69   15.90
   6  12   0   76.99   10.20
  -6  12   0   53.29   12.10
   6  12   0   59.29   10.70
   6  12   0   63.29   13.40
  -6  12   0   38.40   12.60
  -6  12   0   43.80    9.40
  -6  12   0   52.19    9.30
  -6  12   0   44.90   13.60
  -6  12   0   36.40    9.10
  -6  12   0   70.89   14.00
   6  12   0   50.69   11.90
  -6  12   0   53.39    9.90
   6  12   0   55.69   12.30
  -6  12   0   47.50   12.70
  -6  12   0   25.60   14.50
   6  12   0   60.89    9.50
   6  12   0   29.80   12.20
   6  12   0   64.79   11.00
  -6  12   0   44.40   10.40
   6  12   0   51.69   12.60
  -6  12   0   56.89   12.00
   6  12   0   72.69   10.50
  -6  12   0   57.69    9.20
  -7 -12   0  204.38   32.60
   7 -12   0  204.88   32.50
  -7 -12   0  204.28   31.80
  -7 -12   0  245.28   33.70
  -7 -12   0  215.38   31.40
   7 -12   0  250.27   35.70
   7 -12   0  248.38   31.90
   7 -12   0  164.78   31.10
  -7 -12   0  203.88   31.60
  -7 -12   0  228.38   31.40
  -7 -12   0  241.68   30.40
   7 -12   0  177.98   31.50
   7 -12   0  187.28   31.90
   7 -12   0  263.07   31.50
   7 -12   0  217.68   31.30
   7 -12   0  303.07   31.90
   7 -12   0  206.48   30.90
   7 -12   0  224.78   30.80
   7 -12   0  293.87   31.30
  -7 -12   0  241.68   32.90
   7 -12   0  216.98   30.60
  -7 -12   0  203.78   29.80
  -7 -12   0  191.58   32.10
   7  12   0  264.37   30.80
  -7  12   0  188.78   30.90
  -7  12   0  173.08   30.40
  -7  12   0  195.28   33.20
   7  12   0  267.87   33.60
  -7  12   0  211.18   32.30
   7  12   0  229.78   32.50
  -7  12   0  185.98   34.70
   7  12   0  249.28   33.00
   7  12   0  248.38   32.20
   7  12   0  182.58   33.20
  -7  12   0  214.48   30.40
   7  12   0  268.67   35.00
  -7  12   0  221.18   30.60
   7  12   0  242.48   31.10
  -7  12   0  202.28   32.30
   7  12   0  257.47   31.40
   7  12   0  276.87   31.60
  -7  12   0  194.38   30.70
   7  12   0  206.58   30.20
  -7  12   0  160.98   30.80
  -7  12   0  288.17   34.20
  -7  12   0  258.57   30.50
  -8 -12   0   54.69   15.40
   8 -12   0   58.19   11.30
  -8 -12   0   72.19   17.10
   8 -12   0   52.59   18.60
   8 -12   0   50.19   12.90
   8 -12   0   87.19   14.40
  -8 -12   0   54.79   10.30
  -8 -12   0   64.09   13.10
   8 -12   0   60.29   12.50
  -8 -12   0   48.50   12.70
  -8 -12   0   69.79   15.20
   8 -12   0   70.39   21.60
   8 -12   0   59.49   10.60
   8 -12   0   48.40   12.40
  -8 -12   0   54.09   14.50
   8 -12   0   54.49   12.60
   8 -12   0   84.89   13.10
   8 -12   0   74.99   14.10
  -8 -12   0   80.09   16.10
  -8 -12   0   58.39   10.90
  -8 -12   0   50.49   13.20
   8 -12   0   63.99   13.90
   8 -12   0   56.09   14.50
   8 -12   0   84.99   13.40
   8 -12   0   81.19   12.80
  -8 -12   0   67.79   13.20
   8  12   0   73.89   15.10
   8  12   0   50.69   13.40
  -8  12   0   79.09   14.10
   8  12   0   81.39   15.90
   8  12   0   80.59   11.20
   8  12   0   90.19   12.90
  -8  12   0   48.40   11.40
   8  12   0   64.59   10.50
  -8  12   0   51.89   14.30
  -8  12   0   46.50   17.80
  -8  12   0   64.09   11.80
  -8  12   0   53.99   12.70
   8  12   0   75.89   12.60
  -8  12   0   65.69   14.30
  -8  12   0   79.79   11.10
  -8  12   0   71.69   16.60
   8  12   0   53.19   10.10
   8  12   0   63.79   12.40
  -8  12   0   82.19   16.20
   8  12   0   74.69   18.60
   8  12   0   71.19   13.10
   8  12   0   62.09   16.10
  -8  12   0   46.10   11.00
  -8  12   0   64.99   12.40
  -8  12   0   72.29   11.30
   9 -12   0   14.10   21.70
   9 -12   0   35.00   12.10
   9 -12   0   41.20   12.70
  -9 -12   0   22.70   10.00
  -9 -12   0   32.60   12.60
  -9 -12   0   29.60    8.40
   9 -12   0   32.90   10.90
  -9 -12   0   33.20   14.10
   9 -12   0   62.49   12.10
  -9 -12   0   21.40   10.50
   9 -12   0   39.00   11.70
   9 -12   0   32.30   10.90
   9 -12   0   54.29   11.40
  -9 -12   0   36.10   14.40
  -9 -12   0   31.40   11.80
   9 -12   0   45.90   12.50
   9 -12   0   44.80   10.50
  -9 -12   0   10.50   13.00
  -9 -12   0   48.90   12.50
  -9 -12   0   57.29   17.70
  -9 -12   0   31.00    7.80
   9 -12   0   45.70   19.50
   9 -12   0   31.10   10.40
   9 -12   0   61.19   11.60
  -9 -12   0   33.70   11.00
   9 -12   0   35.20    7.80
   9 -12   0   35.20    8.70
  -9  12   0   27.60   12.30
  -9  12   0   42.50   10.10
  -9  12   0   38.90    9.40
  -9  12   0   31.60    9.60
   9  12   0   21.80   10.40
   9  12   0   38.30   11.20
  -9  12   0   64.19   15.10
  -9  12   0   34.50   17.10
   9  12   0   36.70   14.00
  -9  12   0   22.30    8.60
  -9  12   0   20.40   12.30
  -9  12   0   35.20    9.20
   9  12   0   39.70   13.70
  -9  12   0   25.90   10.60
  -9  12   0   27.20   14.00
   9  12   0   49.00   17.60
  -9  12   0   41.20   12.10
 -10 -12   0  145.39   22.50
 -10 -12   0  113.69   25.20
 -10 -12   0  137.09   20.80
 -10 -12   0   97.89   21.70
  10 -12   0  188.58   23.20
  10 -12   0  141.09   23.30
  10 -12   0  121.69   31.30
 -10 -12   0  149.79   24.70
  10 -12   0  175.88   22.90
 -10 -12   0  131.69   23.30
 -10 -12   0  114.09   22.40
 -10 -12   0  175.68   26.00
 -10 -12   0  140.09   23.20
 -10 -12   0  105.59   24.40
  10 -12   0  158.18   23.00
  10 -12   0  147.89   22.20
  10 -12   0  119.99   22.60
  10 -12   0  168.48   24.00
  10 -12   0  135.49   22.10
 -10 -12   0  138.39   20.30
  10 -12   0  140.99   20.50
  10 -12   0  109.59   21.80
 -10 -12   0  171.18   27.70
 -10  12   0  101.69   24.10
  10  12   0  108.09   24.20
 -10  12   0  131.69   20.90
 -10  12   0  176.58   26.30
  10  12   0  168.18   25.80
 -10  12   0  122.49   24.00
 -10  12   0  145.99   21.80
 -10  12   0  119.89   22.20
 -10  12   0  150.98   23.50
  10  12   0  161.08   22.90
 -10  12   0  117.39   28.20
  10  12   0  124.49   22.90
  10  12   0  178.58   29.20
  11 -12   0    2.20   11.90
 -11 -12   0   28.50   17.80
 -11 -12   0   -2.60    7.80
  11 -12   0    9.00   21.90
  11 -12   0   23.20   12.00
 -11 -12   0    2.90   10.90
 -11 -12   0   13.40   12.20
  11 -12   0   20.70   11.70
 -11 -12   0    6.30   13.00
 -11 -12   0    8.50   15.10
  11 -12   0   13.20   12.50
  11 -12   0   12.20   11.50
  11 -12   0   24.90   13.50
 -11 -12   0  -21.30   11.90
  11 -12   0   18.00   11.20
  11 -12   0  -12.60    9.90
  11  12   0   -7.60   11.20
 -11  12   0    0.90   18.90
 -11  12   0   14.50   10.70
  11  12   0  -16.40   11.50
 -11  12   0    5.70   15.50
  11  12   0   -6.40   13.90
  11  12   0    6.50   14.90
  11  12   0   32.70   20.20
 -11  12   0  -10.10   12.40
 -11  12   0   26.40   13.10
 -11  12   0   -4.20    9.70
 -11  12   0    0.90    8.70
  12 -12   0   37.80   12.90
  12 -12   0   54.29   15.90
 -12 -12   0   24.80   10.40
  12 -12   0   26.50   12.50
 -12 -12   0   62.99   21.70
  12 -12   0   41.80   26.00
  12 -12   0   45.70   15.20
  12 -12   0   54.09   15.40
 -12 -12   0   49.40   16.90
 -12 -12   0   23.40   16.00
  12 -12   0   59.59   14.20
 -12 -12   0   31.60   16.00
 -12 -12   0   21.40   14.60
  12  12   0   48.40   17.60
 -12  12   0   48.50   14.70
 -12  12   0   32.80   22.10
 -12  12   0   20.20   11.50
 -12  12   0   30.80   12.30
 -12  12   0   23.90   13.10
  12  12   0   27.30   14.50
  12  12   0   59.49   18.80
  12  12   0   50.69   23.10
  12  12   0   26.20   14.30
 -12  12   0   10.30   15.00
 -12  12   0   56.99   15.80
 -13 -12   0   -5.20   13.10
  13 -12   0   18.00   13.90
 -13 -12   0   21.00   21.30
  13 -12   0   -0.40   14.80
  13 -12   0   -6.40   12.20
 -13 -12   0  -19.10   15.60
  13 -12   0   18.50   15.20
 -13 -12   0   -2.60   14.60
 -13 -12   0   -7.50   15.10
  13 -12   0   30.20   15.00
  13 -12   0  -11.20   12.20
  13 -12   0   13.50   26.40
  13  12   0   10.50   17.60
  13  12   0    1.10   14.50
 -13  12   0   41.70   14.80
 -13  12   0  -16.40   10.10
 -13  12   0    1.80   12.10
  13  12   0    7.00   23.00
 -13  12   0   10.50   16.60
  13  12   0    3.30   13.70
 -13  12   0   -6.50   21.20
  13  12   0   19.00   18.50
 -13  12   0   -1.20   12.20
 -13  12   0   -5.60   14.20
 -14 -12   0   55.79   19.90
 -14 -12   0   44.00   16.70
 -14 -12   0   36.80   18.80
  14 -12   0   97.59   20.40
  14 -12   0   64.09   30.20
  14 -12   0   31.70   15.20
  14 -12   0   86.49   18.50
  14 -12   0   16.10   14.90
  14 -12   0   54.89   18.80
 -14 -12   0   36.50   17.90
  14 -12   0   51.39   17.60
 -14 -12   0   78.79   26.60
 -14  12   0   52.09   26.10
  14  12   0   45.20   16.90
  14  12   0   40.50   18.20
 -14  12   0   30.30   16.30
 -14  12   0   26.80   13.00
  14  12   0   58.89   27.20
 -14  12   0   15.60   14.40
  14  12   0   67.49   21.80
 -14  12   0   47.30   16.20
 -14  12   0   64.59   18.00
  14  12   0   56.99   21.30
  14  12   0   54.59   18.10
 -14  12   0   44.10   20.00
  15 -12   0   24.20   15.90
 -15 -12   0   58.79   27.80
  15 -12   0   24.30   33.40
  15 -12   0   44.90   19.00
  15 -12   0   55.59   18.20
  15 -12   0   33.60   15.30
 -15 -12   0   36.40   19.40
  15 -12   0   30.20   17.20
 -15 -12   0   40.20   18.00
 -15 -12   0   30.90   17.90
  15 -12   0   32.70   19.40
 -15  12   0   23.70   13.50
  15  12   0   32.40   17.40
  15  12   0   20.80   17.10
  15  12   0   10.80   20.40
 -15  12   0   49.10   17.70
  15  12   0   41.70   18.20
  15  12   0   25.00   29.20
 -15  12   0   25.60   29.00
 -15  12   0   30.70   20.30
 -15  12   0   73.89   19.10
  15  12   0   81.49   19.30
 -15  12   0   17.40   16.50
 -15  12   0   31.30   16.80
   0 -13   0   -6.00    7.50
   0 -13   0    5.20    5.80
   0 -13   0    0.80    5.20
   0 -13   0    3.30    5.30
   0 -13   0    7.10    7.90
   0 -13   0    3.70    6.50
   0 -13   0  -12.90    7.80
   0 -13   0   -8.10    4.70
   0 -13   0   -7.40    4.30
   0 -13   0  -11.00    6.80
   0 -13   0    3.80    5.60
   0 -13   0  -25.00    9.00
   0 -13   0   -5.90    5.10
   0  13   0    2.50    5.00
   0  13   0   -0.90    8.00
   0  13   0    4.10    4.00
   0  13   0    4.40    7.60
   0  13   0  -16.10    6.70
   0  13   0   -2.30   10.00
   0  13   0    0.30    6.00
   0  13   0   -2.90    6.60
   0  13   0    0.40    3.90
   0  13   0   -3.50    4.60
   0  13   0   -2.00    8.00
   0  13   0   -2.90    3.00
   0  13   0    2.60    6.40
  -1 -13   0 1322.27  176.78
  -1 -13   0 1555.14  178.08
   1 -13   0 1384.46  176.78
  -1 -13   0 1198.48  176.68
   1 -13   0 1388.76  176.98
   1 -13   0 1387.96  176.78
   1 -13   0 1394.86  177.18
  -1 -13   0 1371.06  178.08
   1 -13   0 1117.49  176.28
  -1 -13   0 1582.24  177.58
  -1 -13   0 1337.77  177.28
  -1 -13   0 1109.19  177.08
  -1 -13   0 1522.25  178.58
  -1 -13   0 1244.78  176.88
   1 -13   0 1254.77  176.68
   1 -13   0 1295.87  176.58
  -1 -13   0 1198.08  178.28
   1 -13   0 1109.99  177.78
   1 -13   0 1230.48  176.58
  -1 -13   0 1351.66  177.88
   1 -13   0 1468.65  177.78
   1 -13   0 1214.08  176.78
   1  13   0 1329.87  176.98
  -1  13   0 1183.48  177.68
  -1  13   0 1296.37  176.58
   1  13   0 1543.95  176.78
  -1  13   0 1135.89  176.38
  -1  13   0 1173.88  177.08
   1  13   0 1490.15  178.18
   1  13   0 1341.37  176.58
   1  13   0 1338.57  177.68
  -1  13   0 1372.86  177.78
   1  13   0 1547.45  177.78
   1  13   0 1470.85  178.78
  -1  13   0 1158.48  176.88
   1  13   0 1385.46  176.48
   1  13   0 1112.89  177.38
   1  13   0 1305.77  177.58
  -1  13   0 1318.17  176.78
  -1  13   0 1524.05  177.48
  -1  13   0 1353.96  177.98
   1  13   0 1309.77  176.98
   1  13   0 1525.75  177.28
  -1  13   0 1217.98  178.38
  -1  13   0 1300.87  176.38
  -1  13   0 1503.85  177.08
  -2 -13   0  384.26   52.09
   2 -13   0  410.46   52.19
  -2 -13   0  377.96   51.89
   2 -13   0  361.46   51.69
   2 -13   0  320.77   51.89
   2 -13   0  419.46   51.99
  -2 -13   0  343.97   52.29
   2 -13   0  320.77   51.49
  -2 -13   0  359.16   52.99
   2 -13   0  409.96   51.99
  -2 -13   0  450.35   53.89
  -2 -13   0  416.16   54.19
  -2 -13   0  459.35   54.19
   2 -13   0  439.96   53.89
  -2 -13   0  470.15   51.99
   2 -13   0  402.76   52.09
  -2 -13   0  490.05   52.99
  -2 -13   0  352.26   52.69
  -2 -13   0  376.16   53.59
   2 -13   0  320.97   51.59
   2 -13   0  380.76   51.39
   2  13   0  388.06   52.39
   2  13   0  308.57   51.69
  -2  13   0  336.47   51.59
   2  13   0  413.76   54.49
  -2  13   0  315.27   53.79
   2  13   0  425.86   51.49
  -2  13   0  321.17   53.29
  -2  13   0  317.97   52.39
   2  13   0  398.86   52.89
   2  13   0  402.16   53.19
  -2  13   0  373.86   53.09
   2  13   0  382.46   53.09
   2  13   0  377.86   52.89
   2  13   0  453.25   53.39
  -2  13   0  392.56   52.09
   2  13   0  397.46   51.59
  -2  13   0  304.17   51.79
   2  13   0  408.56   53.39
  -2  13   0  412.36   51.39
   2  13   0  385.16   51.39
   2  13   0  454.95   51.79
   2  13   0  397.66   52.09
  -2  13   0  329.97   53.09
   3 -13   0    3.40   10.00
   3 -13   0    2.60    5.20
   3 -13   0    1.70    6.00
   3 -13   0   -0.40    6.20
  -3 -13   0    4.50    5.60
   3 -13   0    2.90    4.80
  -3 -13   0   -5.00    9.90
   3 -13   0   -2.10    6.20
   3 -13   0    1.40    8.30
  -3 -13   0    2.20    9.30
   3 -13   0    3.20    6.40
   3 -13   0  -16.10   10.00
  -3 -13   0   -0.90    6.40
  -3 -13   0    2.60    4.80
  -3 -13   0   12.50    5.10
   3 -13   0    8.00    7.50
   3 -13   0    2.60    3.80
  -3 -13   0   -0.10    8.40
   3 -13   0    5.10    4.40
  -3 -13   0   -2.30    7.70
  -3 -13   0   -3.00   10.20
  -3 -13   0    8.40    6.90
  -3 -13   0   -5.10    6.30
   3  13   0    5.90    4.70
  -3  13   0    4.80    3.80
   3  13   0   -1.40    5.50
   3  13   0    1.10    8.70
   3  13   0    5.80    8.10
  -3  13   0    2.30    8.90
  -3  13   0    0.10    5.50
  -3  13   0    3.90    5.70
  -3  13   0    2.60    5.90
   3  13   0   -4.80    7.80
  -3  13   0    2.20    7.20
   3  13   0    1.20    7.20
  -3  13   0  -13.10    9.30
   3  13   0    5.50    4.90
   3  13   0   -4.70    4.50
  -3  13   0   -1.10    8.10
   3  13   0   10.20    7.10
  -3  13   0    4.50    9.00
   3  13   0    0.90    5.70
   3  13   0    2.80   11.10
   3  13   0   -7.30    8.00
   3  13   0    5.20    3.70
  -3  13   0   -1.70    4.10
   4 -13   0  124.09   27.70
   4 -13   0  143.99   26.00
  -4 -13   0  181.28   29.00
   4 -13   0  205.88   26.20
  -4 -13   0  195.18   26.60
   4 -13   0  124.49   29.10
   4 -13   0  154.98   25.40
   4 -13   0  213.08   25.80
  -4 -13   0  172.28   25.40
   4 -13   0  189.78   25.60
  -4 -13   0  185.28   24.50
   4 -13   0  161.78   24.80
  -4 -13   0  213.38   26.10
  -4 -13   0  182.28   27.80
   4 -13   0  213.38   26.70
  -4 -13   0  201.08   29.50
  -4 -13   0  141.59   26.60
  -4 -13   0  176.78   27.30
  -4 -13   0  188.88   25.70
  -4 -13   0  149.09   26.40
   4 -13   0  231.98   25.70
   4 -13   0  202.08   26.20
  -4  13   0  132.09   27.50
  -4  13   0  149.88   29.00
   4  13   0  193.98   25.00
   4  13   0  237.08   25.60
   4  13   0  215.48   28.70
   4  13   0  211.98   27.10
  -4  13   0  151.58   25.20
   4  13   0  206.78   25.90
   4  13   0  212.38   28.00
  -4  13   0  187.38   25.50
   4  13   0  172.78   26.80
  -4  13   0  203.48   26.10
  -4  13   0  239.88   25.40
  -4  13   0  167.18   27.90
   4  13   0  207.58   29.70
   4  13   0  194.78   25.50
  -4  13   0  166.48   27.00
   4  13   0  153.08   27.60
  -4  13   0  170.78   25.90
  -4  13   0  142.49   26.60
   4  13   0  189.68   27.30
   4  13   0  179.28   26.00
   4  13   0  207.88   25.60
  -4  13   0  176.28   27.70
   5 -13   0  128.19   17.40
   5 -13   0  105.49   16.80
   5 -13   0  143.79   17.50
  -5 -13   0  115.39   21.60
   5 -13   0   68.69   20.70
   5 -13   0  122.59   18.00
   5 -13   0   80.89   17.00
  -5 -13   0  134.49   15.90
   5 -13   0  108.89   16.40
  -5 -13   0   93.29   17.80
   5 -13   0   93.99   15.10
  -5 -13   0   96.39   18.70
  -5 -13   0  111.09   20.40
   5 -13   0  146.39   16.70
   5 -13   0   85.39   19.10
  -5 -13   0  105.89   19.00
  -5 -13   0  114.29   16.20
   5 -13   0   99.29   16.50
  -5 -13   0   81.09   17.20
  -5 -13   0  111.09   16.80
   5 -13   0  117.59   17.00
   5 -13   0   88.49   18.60
   5 -13   0   71.39   19.00
  -5 -13   0  105.29   15.00
   5  13   0  110.89   16.50
  -5  13   0   99.19   16.00
   5  13   0   71.39   18.70
   5  13   0  123.69   17.10
  -5  13   0  103.19   20.90
  -5  13   0   89.29   18.90
  -5  13   0  104.69   16.30
  -5  13   0  110.89   20.10
  -5  13   0  124.09   16.10
   5  13   0  145.69   16.00
   5  13   0  132.69   19.80
   5  13   0   93.79   17.80
  -5  13   0   83.79   16.70
   5  13   0  119.19   15.40
  -5  13   0   95.99   18.10
  -5  13   0  114.39   16.90
  -5  13   0   97.39   18.90
   5  13   0  108.19   18.40
   5  13   0  133.39   21.60
   5  13   0  133.29   16.70
  -5  13   0   98.89   17.00
   5  13   0  116.89   16.40
   5  13   0  142.09   18.10
  -5  13   0   94.99   18.20
   6 -13   0  260.07   47.90
  -6 -13   0  347.97   44.20
  -6 -13   0  288.27   45.10
   6 -13   0  310.67   44.70
   6 -13   0  377.16   45.40
  -6 -13   0  350.96   46.30
  -6 -13   0  310.47   45.50
  -6 -13   0  356.26   47.10
   6 -13   0  257.67   44.20
  -6 -13   0  296.87   43.50
   6 -13   0  294.07   44.30
   6 -13   0  270.77   45.70
  -6 -13   0  309.77   44.70
   6 -13   0  278.27   46.10
  -6 -13   0  332.37   44.70
  -6 -13   0  280.67   45.70
   6 -13   0  368.66   45.00
   6 -13   0  284.37   44.90
   6 -13   0  377.86   44.40
   6 -13   0  412.76   44.70
   6  13   0  391.86   44.40
   6  13   0  362.56   43.70
  -6  13   0  325.97   44.50
  -6  13   0  270.97   46.20
   6  13   0  274.97   46.30
   6  13   0  346.67   47.80
   6  13   0  321.87   45.70
  -6  13   0  248.08   44.10
   6  13   0  393.96   45.30
  -6  13   0  294.37   47.50
   6  13   0  301.97   44.90
   6  13   0  345.07   44.50
  -6  13   0  314.37   44.30
   6  13   0  357.46   46.00
  -6  13   0  321.67   45.70
  -6  13   0  309.17   46.70
  -6  13   0  308.57   44.10
  -6  13   0  291.47   46.00
   6  13   0  382.46   47.30
  -6  13   0  293.37   45.30
   6  13   0  318.57   45.60
  -6  13   0  393.96   44.20
   6  13   0  411.66   44.70
  -6  13   0  328.17   44.70
   7 -13   0  129.29   23.70
  -7 -13   0  149.29   21.60
  -7 -13   0  139.99   24.60
   7 -13   0  204.78   24.70
  -7 -13   0  139.49   25.30
   7 -13   0  166.28   23.40
  -7 -13   0  140.69   24.10
   7 -13   0  149.99   23.30
   7 -13   0  228.98   24.00
   7 -13   0  143.09   24.40
   7 -13   0  151.98   28.60
   7 -13   0  204.88   24.10
  -7 -13   0  142.39   22.50
  -7 -13   0  148.19   24.40
  -7 -13   0  169.48   24.10
   7 -13   0  156.78   25.60
   7 -13   0  177.08   22.70
  -7 -13   0  107.19   22.90
   7 -13   0  154.78   23.20
   7 -13   0  124.39   23.40
   7 -13   0  212.98   23.60
  -7 -13   0  166.48   27.00
  -7 -13   0  181.18   25.60
   7  13   0  164.28   25.10
  -7  13   0  133.39   23.40
  -7  13   0  123.89   25.10
   7  13   0  163.38   23.50
  -7  13   0  149.49   22.80
  -7  13   0  121.39   23.00
  -7  13   0  152.28   23.00
   7  13   0  187.38   28.40
  -7  13   0  128.39   22.50
   7  13   0   93.09   25.00
  -7  13   0  158.28   24.80
   7  13   0  143.69   24.90
   7  13   0  195.58   26.60
  -7  13   0  147.69   22.50
   7  13   0  209.48   23.20
  -7  13   0  138.19   27.70
   7  13   0  157.38   24.70
  -7  13   0  150.88   24.80
   7  13   0  184.98   23.90
  -7  13   0  254.17   27.30
   7  13   0  200.78   22.80
  -7  13   0  150.98   26.60
  -7  13   0  166.78   22.50
   7  13   0  149.88   22.30
   7  13   0  174.88   23.70
  -8 -13   0  294.47   39.20
  -8 -13   0  342.77   38.10
   8 -13   0  371.36   39.30
   8 -13   0  267.27   39.90
  -8 -13   0  284.37   40.10
  -8 -13   0  380.36   42.30
   8 -13   0  251.77   38.90
   8 -13   0  236.38   38.30
  -8 -13   0  294.27   41.90
  -8 -13   0  240.88   38.60
   8 -13   0  273.77   39.50
   8 -13   0  230.08   39.10
   8 -13   0  358.26   39.10
  -8 -13   0  243.78   37.40
   8 -13   0  270.87   38.20
  -8 -13   0  238.38   39.10
  -8 -13   0  255.37   39.70
   8 -13   0  232.18   37.70
  -8 -13   0  265.57   40.80
   8 -13   0  277.37   43.50
   8 -13   0  271.67   38.40
   8 -13   0  304.37   39.10
   8  13   0  328.37   38.20
  -8  13   0  283.47   37.90
   8  13   0  337.37   43.50
  -8  13   0  246.08   42.60
  -8  13   0  273.17   37.90
  -8  13   0  285.77   38.40
  -8  13   0  258.67   38.60
   8  13   0  343.07   41.10
  -8  13   0  219.38   38.60
   8  13   0  335.57   39.20
  -8  13   0  228.08   39.90
  -8  13   0  256.17   38.10
  -8  13   0  231.18   41.00
  -8  13   0  231.48   40.00
   8  13   0  317.07   38.80
   8  13   0  280.07   40.00
   8  13   0  260.37   37.70
   8  13   0  316.77   41.70
  -8  13   0  388.86   42.10
  -8  13   0  259.37   40.10
  -8  13   0  239.18   38.50
   8  13   0  277.77   37.70
   8  13   0  243.08   39.70
   9 -13   0  226.38   32.40
   9 -13   0  326.07   34.00
  -9 -13   0  152.28   32.90
   9 -13   0  202.48   38.50
   9 -13   0  241.08   33.40
  -9 -13   0  306.37   34.70
  -9 -13   0  271.17   36.90
  -9 -13   0  219.38   33.20
  -9 -13   0  221.78   31.50
  -9 -13   0  251.67   32.10
   9 -13   0  204.18   40.60
  -9 -13   0  221.08   33.90
   9 -13   0  187.18   31.70
   9 -13   0  204.98   33.00
   9 -13   0  201.58   33.40
  -9 -13   0  232.08   34.40
   9 -13   0  217.98   33.70
  -9 -13   0  206.08   33.60
  -9 -13   0  241.38   36.90
   9 -13   0  275.07   33.30
   9 -13   0  228.38   32.20
   9 -13   0  242.98   33.20
  -9 -13   0  221.38   35.50
   9 -13   0  279.77   33.50
   9 -13   0  182.18   32.60
   9  13   0  247.68   35.40
  -9  13   0  304.97   37.10
  -9  13   0  188.78   38.00
  -9  13   0  199.78   32.40
   9  13   0  261.97   33.10
  -9  13   0  207.18   34.30
  -9  13   0  245.28   43.90
  -9  13   0  207.58   34.20
  -9  13   0  218.88   33.40
   9  13   0  220.18   33.40
  -9  13   0  255.27   32.00
   9  13   0  280.37   33.20
   9  13   0  240.08   35.10
  -9  13   0  226.28   35.20
   9  13   0  277.57   38.40
 -10 -13   0   39.40   12.50
 -10 -13   0   42.30    9.90
  10 -13   0   27.20   12.40
  10 -13   0   57.09   13.40
  10 -13   0   76.69   13.60
 -10 -13   0   40.80   13.60
  10 -13   0   23.90   11.70
  10 -13   0   23.50   11.80
  10 -13   0   63.49   13.80
 -10 -13   0   39.00   12.60
 -10 -13   0   53.49   14.90
 -10 -13   0   37.80   14.20
  10 -13   0   59.89   14.60
 -10 -13   0   47.30   16.80
  10 -13   0   60.59   14.60
 -10 -13   0   26.90   15.00
  10 -13   0   26.80   23.20
 -10 -13   0   66.09   19.00
  10  13   0   91.69   14.30
 -10  13   0   43.90   11.00
 -10  13   0   14.20   14.10
 -10  13   0   31.00   19.50
 -10  13   0   32.50   12.50
 -10  13   0   58.79   14.10
 -10  13   0   33.10   14.40
  10  13   0   47.50   16.60
  10  13   0   37.80   16.00
 -10  13   0   45.10   17.10
 -10  13   0   35.70   11.30
  10  13   0   32.50   13.00
  10  13   0   49.70   13.10
  10  13   0   67.99   21.30
 -11 -13   0  -11.30   13.30
  11 -13   0   32.50   14.30
  11 -13   0    0.50   12.60
  11 -13   0   13.90   10.80
 -11 -13   0   -1.60   14.20
  11 -13   0    8.80   10.50
 -11 -13   0    3.90   13.40
  11 -13   0    6.00   22.30
 -11 -13   0   -9.50   10.90
  11 -13   0    3.20   11.50
  11 -13   0   19.70   14.00
 -11 -13   0   26.60   12.80
 -11 -13   0   32.00   18.70
  11 -13   0   16.90   12.40
 -11  13   0    3.20   10.80
 -11  13   0    1.20   18.90
 -11  13   0   -9.20    9.90
  11  13   0   17.10   12.70
  11  13   0    2.70   14.80
  11  13   0   18.70   19.90
 -11  13   0    2.90    8.70
  11  13   0   15.30   16.00
  11  13   0  -11.70   12.10
 -11  13   0  -19.10   12.80
 -11  13   0   14.30   12.60
  11  13   0   -0.60   11.60
 -11  13   0    4.90   13.00
 -12 -13   0   55.59   17.90
 -12 -13   0   45.50   15.20
  12 -13   0   72.29   17.30
  12 -13   0   79.29   16.50
 -12 -13   0   46.00   18.20
 -12 -13   0   62.39   18.20
  12 -13   0   56.79   14.50
 -12 -13   0   76.99   25.00
  12 -13   0   38.90   27.20
  12 -13   0   49.70   14.80
  12 -13   0   94.69   18.30
  12 -13   0   81.09   17.90
 -12  13   0   25.20   15.80
  12  13   0   57.49   19.40
  12  13   0   64.29   16.60
 -12  13   0   25.30   13.30
  12  13   0   65.29   20.50
  12  13   0   39.90   16.10
  12  13   0   93.79   17.20
  12  13   0   69.59   25.00
 -12  13   0   92.99   18.10
 -12  13   0   44.80   18.50
 -12  13   0   58.59   23.50
 -12  13   0   49.60   15.40
 -12  13   0   49.40   12.90
 -13 -13   0   62.49   22.10
 -13 -13   0   95.19   27.70
 -13 -13   0   94.39   22.90
 -13 -13   0   82.89   21.60
  13 -13   0   64.89   31.20
  13 -13   0  108.49   21.00
  13 -13   0  115.99   20.00
 -13 -13   0   74.79   20.20
  13 -13   0  148.19   21.50
  13 -13   0  144.49   22.60
  13 -13   0   79.19   19.90
  13 -13   0  128.79   23.00
  13  13   0  118.29   25.30
 -13  13   0   73.79   17.60
  13  13   0   99.79   25.00
 -13  13   0   82.39   28.40
 -13  13   0  156.58   23.00
 -13  13   0   78.79   20.50
 -13  13   0  108.89   24.00
 -13  13   0   94.79   19.40
 -13  13   0   99.29   20.20
  13  13   0   78.19   21.30
  13  13   0  130.39   30.90
  13  13   0   88.19   20.70
  13  13   0  115.69   21.80
  14 -13   0   17.40   14.80
  14 -13   0   71.49   19.30
  14 -13   0   61.19   17.00
 -14 -13   0   14.60   18.70
  14 -13   0   29.00   30.00
  14 -13   0   23.60   15.50
 -14 -13   0   11.40   15.20
  14 -13   0   69.89   18.80
 -14 -13   0   60.49   25.70
 -14 -13   0   31.50   17.90
  14 -13   0   22.80   16.60
 -14 -13   0   31.10   28.30
 -14  13   0   70.19   18.20
 -14  13   0   36.80   15.60
  14  13   0   47.80   27.70
 -14  13   0   29.30   24.80
 -14  13   0   15.10   16.50
  14  13   0   41.30   21.90
 -14  13   0   44.50   19.50
  14  13   0   32.90   18.40
  14  13   0   16.20   17.00
  14  13   0   52.89   23.20
  14  13   0   42.60   16.90
 -14  13   0   15.40   14.20
 -14  13   0    2.80   12.20
   0 -14   0  854.41   98.59
   0 -14   0  750.62   97.49
   0 -14   0  681.53   96.59
   0 -14   0  741.53   96.79
   0 -14   0  595.04   97.99
   0 -14   0  778.32   96.99
   0 -14   0  620.04   98.89
   0 -14   0  752.32   96.99
   0 -14   0  857.31   98.49
   0 -14   0  617.44   96.79
   0  14   0  712.73   99.19
   0  14   0  814.22   98.79
   0  14   0  741.53   96.69
   0  14   0  742.23   98.09
   0  14   0  652.03   97.19
   0  14   0  612.54   96.49
   0  14   0  677.23   97.09
   0  14   0  668.63   97.79
   0  14   0  791.02   97.39
   0  14   0  740.13   96.29
   0  14   0  822.02   96.99
  -1 -14   0  205.08   26.60
   1 -14   0  210.28   26.50
  -1 -14   0  196.98   27.60
   1 -14   0  151.28   25.60
   1 -14   0  221.48   27.20
  -1 -14   0  240.28   29.10
   1 -14   0  192.78   26.10
  -1 -14   0  256.37   26.50
  -1 -14   0  162.58   28.60
  -1 -14   0  172.98   26.00
   1 -14   0  176.38   25.90
   1 -14   0  167.88   25.00
   1 -14   0  159.08   26.00
   1 -14   0  229.98   28.60
  -1 -14   0  199.78   27.00
  -1 -14   0  209.68   28.20
  -1 -14   0  169.88   25.80
  -1 -14   0  208.88   27.30
   1 -14   0  130.99   26.20
   1 -14   0  132.49   27.90
  -1 -14   0  144.79   26.40
   1 -14   0  205.58   26.10
   1 -14   0  137.19   29.40
   1 -14   0  160.18   25.70
  -1 -14   0  154.58   29.50
   1  14   0  205.28   25.80
   1  14   0  186.28   29.90
  -1  14   0  164.98   29.50
  -1  14   0  206.18   26.60
  -1  14   0  192.48   25.10
   1  14   0  197.98   27.80
  -1  14   0  172.88   27.00
  -1  14   0  187.68   27.90
  -1  14   0  148.29   25.20
   1  14   0  201.48   27.90
   1  14   0  224.98   28.40
   1  14   0  195.88   25.50
   1  14   0  177.08   26.20
   1  14   0  214.58   27.50
  -1  14   0  184.78   27.80
   1  14   0  134.69   27.30
  -1  14   0  198.28   27.40
   1  14   0  182.28   25.60
  -1  14   0  172.28   25.60
   1  14   0  208.68   27.10
  -1  14   0  180.98   27.70
  -1  14   0  160.38   26.10
   2 -14   0   90.89   13.00
  -2 -14   0   94.29   17.20
   2 -14   0   35.70   16.30
   2 -14   0   60.59   12.40
  -2 -14   0   93.19   12.80
  -2 -14   0   78.19   14.30
  -2 -14   0   82.79   16.00
   2 -14   0   82.09   12.60
   2 -14   0   65.19   13.10
   2 -14   0  101.99   13.90
   2 -14   0   96.49   16.70
   2 -14   0   67.19   11.70
  -2 -14   0   74.39   14.20
  -2 -14   0   79.99   14.60
  -2 -14   0   76.69   15.40
   2 -14   0   39.50   14.70
   2 -14   0   74.99   11.40
  -2 -14   0   89.39   13.60
   2 -14   0   69.89   11.90
   2 -14   0   75.19   12.40
  -2 -14   0   70.99   12.50
  -2 -14   0   71.39   17.00
   2 -14   0   72.49   12.90
  -2  14   0   56.99   13.60
   2  14   0   77.09   14.40
   2  14   0   87.59   18.00
  -2  14   0   53.59   16.40
   2  14   0  100.09   14.30
   2  14   0   82.69   15.60
  -2  14   0   69.09   15.20
  -2  14   0   69.19   15.90
   2  14   0   76.39   11.90
  -2  14   0   72.09   12.30
   2  14   0   82.69   15.10
   2  14   0   88.79   12.20
  -2  14   0   95.09   13.10
  -2  14   0   75.09   12.40
  -2  14   0   74.89   13.60
  -2  14   0   49.60   14.50
   2  14   0   88.39   13.30
   2  14   0   84.39   11.60
   2  14   0   93.69   12.00
  -2  14   0   86.29   13.00
   2  14   0   65.09   14.80
  -2  14   0   81.59   11.40
   2  14   0   44.10   12.10
   2  14   0   48.20   14.40
  -3 -14   0  123.99   21.60
  -3 -14   0  105.09   18.60
   3 -14   0   96.79   17.60
  -3 -14   0  102.29   19.00
  -3 -14   0  120.89   18.30
   3 -14   0  127.49   18.50
   3 -14   0   96.49   17.00
   3 -14   0  107.29   16.40
  -3 -14   0  124.99   21.80
   3 -14   0  125.09   17.40
   3 -14   0   66.09   20.80
   3 -14   0   75.09   19.40
   3 -14   0  115.79   17.80
   3 -14   0  125.99   18.00
  -3 -14   0  117.39   16.90
   3 -14   0  113.19   16.60
  -3 -14   0  115.89   17.40
  -3 -14   0  126.49   17.40
  -3 -14   0  118.59   20.10
   3 -14   0  111.09   17.30
   3  14   0  126.29   16.90
  -3  14   0  107.09   20.20
   3  14   0  116.99   19.00
   3  14   0  137.49   16.90
   3  14   0  119.29   17.00
   3  14   0  124.19   19.80
  -3  14   0   97.69   21.10
  -3  14   0  106.29   17.40
   3  14   0   94.69   19.30
  -3  14   0  147.89   16.70
  -3  14   0  108.19   16.50
  -3  14   0   97.79   19.60
  -3  14   0  108.29   18.70
   3  14   0   89.79   17.30
   3  14   0  150.18   22.80
   3  14   0  121.09   20.10
  -3  14   0   90.09   19.40
   3  14   0  125.09   19.60
  -3  14   0  134.29   17.70
   3  14   0  138.09   19.10
   3  14   0  110.79   17.40
  -3  14   0  132.49   18.10
   3  14   0  127.79   16.40
  -4 -14   0   36.00    9.20
  -4 -14   0   26.60   11.10
   4 -14   0   11.00   11.60
   4 -14   0   27.30    7.40
   4 -14   0   32.00    7.50
  -4 -14   0   29.30    8.20
  -4 -14   0   36.00   13.90
   4 -14   0   38.40    8.20
  -4 -14   0   24.70    9.60
   4 -14   0   29.30    8.50
   4 -14   0   26.10    7.20
  -4 -14   0   34.10    7.60
  -4 -14   0   46.10   13.60
   4 -14   0   38.30    9.90
   4 -14   0   27.00    5.70
  -4 -14   0   19.00    9.20
   4 -14   0   29.80    8.60
  -4 -14   0   35.10    7.00
   4 -14   0    7.20   13.30
  -4 -14   0   20.80   10.70
   4 -14   0   43.70    8.90
   4  14   0   24.50    6.80
   4  14   0   17.50    8.10
  -4  14   0   27.60   11.60
  -4  14   0   22.10   10.80
   4  14   0    1.20   11.20
   4  14   0   28.00    9.40
   4  14   0   28.60   11.30
  -4  14   0   23.70    7.60
   4  14   0    9.30   10.80
  -4  14   0   13.60   12.70
  -4  14   0   35.90    6.80
   4  14   0   34.70    9.60
  -4  14   0   31.20   10.20
   4  14   0   30.10    7.10
   4  14   0   34.40    7.30
  -4  14   0   36.20   10.30
   4  14   0   29.20   14.00
  -4  14   0   28.60    6.20
   4  14   0   33.10    8.00
   4  14   0   29.20    5.80
  -4  14   0   23.20   11.50
  -4  14   0   40.50    8.00
  -4  14   0   21.80    8.00
   5 -14   0  204.08   27.20
   5 -14   0  146.39   29.30
   5 -14   0  158.88   26.80
   5 -14   0  155.88   25.70
  -5 -14   0  148.69   27.00
   5 -14   0  127.09   30.10
   5 -14   0  214.08   26.60
   5 -14   0  132.99   28.50
  -5 -14   0  181.18   27.00
  -5 -14   0  176.98   26.30
  -5 -14   0  188.58   25.50
   5 -14   0  192.08   26.20
  -5 -14   0  221.48   26.10
   5 -14   0  132.59   27.70
  -5 -14   0  167.28   28.20
   5 -14   0  174.18   25.90
  -5 -14   0  210.08   30.20
   5 -14   0  227.78   27.00
   5 -14   0  228.28   26.10
  -5 -14   0  230.98   29.80
   5  14   0  211.38   26.10
  -5  14   0  174.08   28.50
   5  14   0  199.78   26.00
   5  14   0  247.38   25.60
   5  14   0  180.78   25.10
   5  14   0  232.98   30.80
  -5  14   0  148.29   26.10
  -5  14   0  137.89   29.70
  -5  14   0  164.18   25.80
   5  14   0  200.08   29.00
  -5  14   0  212.68   25.70
   5  14   0  175.78   26.30
   5  14   0  134.79   28.20
  -5  14   0  175.98   27.70
   5  14   0  217.78   26.30
   5  14   0  176.18   28.00
  -5  14   0  166.08   28.70
  -5  14   0  162.18   25.50
  -5  14   0  152.28   28.50
  -5  14   0  144.59   27.30
   5  14   0  162.78   27.40
   5  14   0  221.88   27.50
  -5  14   0  194.38   26.40
  -6 -14   0    3.50    8.80
   6 -14   0   27.20    8.90
   6 -14   0    2.20    7.00
   6 -14   0    2.30    6.60
  -6 -14   0   13.20    8.40
   6 -14   0   17.40    7.50
   6 -14   0   13.00    9.20
   6 -14   0   20.40   10.20
   6 -14   0   14.50    8.40
  -6 -14   0   34.00   13.60
  -6 -14   0    6.10   10.70
  -6 -14   0    9.10   11.00
  -6 -14   0    9.90    9.40
   6 -14   0    5.90    7.10
   6 -14   0    2.50   13.70
   6 -14   0   36.80   10.40
   6 -14   0   27.40    9.00
  -6 -14   0   10.20    6.50
   6 -14   0   14.20    7.80
  -6  14   0   18.40    8.30
  -6  14   0    9.10    9.60
   6  14   0   28.00   14.50
  -6  14   0   11.00    9.90
  -6  14   0   18.40   12.30
   6  14   0   15.10   11.70
   6  14   0   25.90    7.40
   6  14   0   20.80   10.50
  -6  14   0   15.80    6.90
   6  14   0   10.50    8.10
  -6  14   0    8.10    6.70
   6  14   0   -5.40    5.70
   6  14   0   13.00    4.50
   6  14   0    6.60    9.50
  -6  14   0    5.10   11.30
  -6  14   0    5.20   13.60
  -6  14   0   -1.90    6.70
  -6  14   0   10.80    6.20
   6  14   0   11.50    7.20
  -6  14   0    8.70   11.70
   6  14   0   18.40    6.90
   6  14   0    8.40    8.40
  -6  14   0   14.30    5.80
   6  14   0  -16.40   11.30
  -7 -14   0  373.46   48.30
   7 -14   0  394.06   47.80
  -7 -14   0  354.46   49.60
   7 -14   0  326.07   47.60
  -7 -14   0  309.07   48.40
   7 -14   0  324.37   52.09
   7 -14   0  259.37   47.90
   7 -14   0  407.96   47.60
   7 -14   0  407.46   47.90
  -7 -14   0  385.86   50.79
   7 -14   0  402.06   48.80
   7 -14   0  352.96   49.30
   7 -14   0  299.87   48.20
  -7 -14   0  421.96   49.90
   7 -14   0  330.27   49.40
   7 -14   0  252.57   51.29
  -7 -14   0  316.07   48.70
   7 -14   0  461.45   48.50
   7 -14   0  455.85   48.60
  -7 -14   0  366.86   47.40
  -7 -14   0  338.37   47.80
   7  14   0  342.87   47.20
   7  14   0  343.47   47.80
  -7  14   0  346.47   47.60
  -7  14   0  308.87   51.29
   7  14   0  455.05   48.10
  -7  14   0  336.27   47.90
   7  14   0  400.46   51.79
   7  14   0  416.46   47.50
  -7  14   0  295.97   49.50
  -7  14   0  323.57   47.30
  -7  14   0  272.37   47.20
   7  14   0  376.46   49.50
  -7  14   0  395.56   47.30
   7  14   0  357.46   48.10
  -7  14   0  302.17   48.90
  -7  14   0  315.77   47.30
   7  14   0  444.16   51.49
   7  14   0  439.56   49.80
  -7  14   0  311.77   47.80
   7  14   0  327.37   48.90
  -7  14   0  275.27   48.50
   7  14   0  254.17   49.20
  -7  14   0  286.07   49.70
   8 -14   0   68.99   15.60
   8 -14   0   67.79   13.20
  -8 -14   0   63.79   10.90
   8 -14   0   71.69   14.80
  -8 -14   0   65.59   13.60
   8 -14   0   52.09   11.70
  -8 -14   0   45.70   13.00
  -8 -14   0   35.30   12.60
   8 -14   0   38.40   13.10
   8 -14   0   63.59   13.70
  -8 -14   0   48.50   14.90
   8 -14   0   52.19   12.10
  -8 -14   0   42.60   15.50
  -8 -14   0   66.39   17.70
  -8 -14   0   71.79   16.60
   8 -14   0   87.19   14.00
   8 -14   0   58.79   19.30
  -8 -14   0   75.89   14.10
   8 -14   0   66.39   13.10
   8 -14   0   50.09   12.20
   8 -14   0   83.79   13.80
   8 -14   0   67.19   11.20
  -8  14   0   47.60   15.30
  -8  14   0   59.99   11.20
  -8  14   0   59.89   14.70
  -8  14   0   43.90   12.70
   8  14   0   77.59   20.90
  -8  14   0   72.89   11.40
   8  14   0   59.59   15.00
   8  14   0   49.40   14.20
  -8  14   0   53.19   13.00
  -8  14   0   50.49   17.60
   8  14   0   80.49   16.10
  -8  14   0   43.50   10.50
   8  14   0   56.49   12.60
   8  14   0   81.69   12.50
   8  14   0   49.50   12.90
  -8  14   0   36.80   15.40
  -8  14   0   54.89   19.10
  -9 -14   0    0.00    9.30
  -9 -14   0   14.70   14.10
   9 -14   0   -2.60    9.20
  -9 -14   0   18.90   15.80
   9 -14   0   18.40   10.80
  -9 -14   0    2.30    9.70
   9 -14   0   10.00   10.70
  -9 -14   0    1.60   10.20
   9 -14   0    5.70   10.30
   9 -14   0   20.60   10.70
  -9 -14   0    2.50   12.20
   9 -14   0  -24.50   19.20
  -9 -14   0   -4.70   11.00
  -9 -14   0   -5.10   12.90
   9 -14   0   33.90   12.10
   9 -14   0   34.00   11.00
   9 -14   0    0.00   10.10
  -9 -14   0   26.40   12.70
  -9 -14   0    8.70    7.20
   9  14   0   -1.40    9.80
  -9  14   0  -11.30    7.90
  -9  14   0    3.60   14.10
   9  14   0    7.90   12.70
  -9  14   0  -10.80   11.40
   9  14   0    9.70   19.10
  -9  14   0    1.00   12.10
  -9  14   0   -4.80   15.60
  -9  14   0    5.60    9.80
   9  14   0   24.00   14.10
   9  14   0   16.50    9.80
  -9  14   0    5.70    8.10
  -9  14   0    3.50   12.90
   9  14   0    9.10   10.70
  10 -14   0  -10.20   10.50
  10 -14   0   22.90   11.70
 -10 -14   0   -4.80   12.30
 -10 -14   0  -21.60   12.00
 -10 -14   0    5.40   11.60
  10 -14   0    0.20   11.40
  10 -14   0   -2.30    9.70
 -10 -14   0   -9.80   12.80
 -10 -14   0   11.00   10.70
  10 -14   0  -22.70   20.20
 -10 -14   0    9.30   12.90
 -10 -14   0   11.30   17.30
  10 -14   0  -12.80   10.90
  10 -14   0   18.90   12.90
  10 -14   0   -1.50   10.10
  10  14   0   -0.40   15.40
 -10  14   0   -3.30   11.00
 -10  14   0    8.20   12.40
  10  14   0    1.90   18.70
  10  14   0    4.00   14.40
 -10  14   0   -8.70   15.30
  10  14   0   10.50   11.30
 -10  14   0   -2.50   17.20
  10  14   0   -6.20   10.70
  10  14   0   11.20   10.70
 -10  14   0   -1.90    8.10
 -10  14   0   -1.20   12.50
 -10  14   0   -1.50    8.50
  11 -14   0   -1.20   25.00
 -11 -14   0   -6.70   14.10
 -11 -14   0   -0.30   13.00
 -11 -14   0    0.90   11.40
  11 -14   0    7.00   11.90
 -11 -14   0   22.80   19.10
  11 -14   0  -12.20   11.20
  11 -14   0   20.00   12.80
  11 -14   0    4.70   10.60
  11 -14   0    5.70   11.20
  11 -14   0   23.20   14.50
 -11 -14   0   -4.30   14.60
 -11 -14   0    5.80   13.40
 -11  14   0  -12.30   14.70
  11  14   0    6.30   12.40
 -11  14   0   -2.50   10.40
 -11  14   0   -0.10    9.90
 -11  14   0   16.80   19.80
  11  14   0    4.30   16.00
 -11  14   0    0.80   13.80
  11  14   0   16.00   15.60
  11  14   0    6.80   20.70
  11  14   0   15.60   12.90
 -11  14   0   -3.20   12.40
  11  14   0  -31.10   12.10
  12 -14   0   24.70   14.00
 -12 -14   0   11.20   17.10
 -12 -14   0    1.10   15.30
 -12 -14   0   20.90   13.60
  12 -14   0   35.10   13.20
  12 -14   0   15.50   24.60
 -12 -14   0   34.40   21.90
  12 -14   0   47.50   16.60
 -12 -14   0   27.90   15.70
  12 -14   0   31.10   14.80
  12 -14   0   36.30   13.50
 -12  14   0   15.50   13.50
  12  14   0   34.70   19.00
 -12  14   0   39.40   15.80
 -12  14   0    5.40   14.60
  12  14   0    0.60   13.80
 -12  14   0    8.40   11.30
 -12  14   0   15.60   21.40
  12  14   0   20.30   14.50
 -12  14   0    4.50   11.80
  12  14   0   23.70   18.70
  12  14   0   58.59   15.40
  12  14   0   12.90   22.90
 -13 -14   0    9.90   16.90
  13 -14   0   37.90   18.60
  13 -14   0   -6.60   15.40
  13 -14   0  -28.00   12.00
  13 -14   0   -6.60   13.40
 -13 -14   0    3.20   21.50
 -13 -14   0    2.00   14.10
 -13 -14   0   23.90   17.40
  13 -14   0  -15.90   28.00
 -13 -14   0  -24.10   14.70
  13 -14   0    2.40   14.00
  13  14   0    6.90   18.90
 -13  14   0  -18.80   11.80
 -13  14   0    1.80   13.50
  13  14   0   18.00   14.30
 -13  14   0   -0.20   15.90
 -13  14   0   13.60   22.50
  13  14   0   -7.40   18.40
  13  14   0    3.40   15.20
  13  14   0   -9.70   15.20
  13  14   0   19.20   27.60
 -13  14   0   17.70   16.10
 -13  14   0   -8.80   11.40
  14 -14   0   58.19   19.30
 -14 -14   0   40.70   19.40
 -14 -14   0   31.30   15.60
  14 -14   0   57.89   34.20
  14 -14   0    6.60   14.60
  14 -14   0   24.30   17.30
  14 -14   0   38.60   15.80
 -14 -14   0   16.00   17.30
 -14 -14   0   77.79   28.60
  14 -14   0   17.00   17.50
  14  14   0   23.00   21.00
 -14  14   0   32.10   28.10
  14  14   0   55.39   17.70
 -14  14   0   44.50   16.00
  14  14   0   65.89   19.00
 -14  14   0   16.70   17.30
  14  14   0   29.50   16.30
 -14  14   0   28.00   18.70
  14  14   0   42.50   30.50
 -14  14   0   16.10   13.60
   0 -15   0    9.70    6.80
   0 -15   0    4.40    5.20
   0 -15   0   -0.50    6.50
   0 -15   0  -16.60    9.20
   0 -15   0    5.20   10.20
   0 -15   0  -10.20   10.40
   0 -15   0  -24.10   11.80
   0 -15   0    7.30    6.50
   0 -15   0    3.00    7.60
   0 -15   0    8.20    6.30
   0 -15   0    3.70    8.70
   0  15   0   -3.00    8.80
   0  15   0  -23.00    8.20
   0  15   0    6.30    9.70
   0  15   0   -3.50    3.50
   0  15   0    0.00   12.20
   0  15   0   14.50    9.90
   0  15   0    5.10    5.40
   0  15   0   13.00    7.70
   0  15   0    3.10    8.10
   0  15   0    2.50    4.70
   0  15   0   -5.70    8.90
  -1 -15   0  193.98   27.90
  -1 -15   0  159.98   23.50
  -1 -15   0  188.98   25.80
   1 -15   0   92.59   26.60
   1 -15   0  129.49   23.70
   1 -15   0  206.98   26.30
  -1 -15   0  114.99   27.10
   1 -15   0  113.29   25.40
  -1 -15   0  206.48   24.10
   1 -15   0  132.59   22.80
   1 -15   0  141.69   23.60
  -1 -15   0  185.58   23.70
  -1 -15   0  160.58   26.20
   1 -15   0  166.28   23.40
  -1 -15   0  189.98   26.80
   1 -15   0  165.38   24.50
   1 -15   0  171.58   23.60
   1 -15   0  147.59   22.80
  -1 -15   0  146.69   23.20
  -1 -15   0  191.38   25.40
   1 -15   0  163.88   23.40
  -1  15   0  153.48   25.50
  -1  15   0  151.28   23.20
  -1  15   0  166.58   22.20
   1  15   0  187.78   24.20
   1  15   0  116.49   25.00
  -1  15   0  127.29   22.30
  -1  15   0  144.89   25.70
  -1  15   0  136.09   27.30
   1  15   0  188.98   27.00
  -1  15   0  155.68   26.10
   1  15   0  184.48   25.70
  -1  15   0  184.18   25.00
  -1  15   0  138.69   23.80
   1  15   0  151.18   22.80
   1  15   0  158.78   22.80
   1  15   0  183.18   23.10
  -1  15   0  190.28   24.20
   1  15   0  171.98   23.80
   1  15   0  178.98   25.60
  -1  15   0  152.88   23.10
   1  15   0  188.28   28.50
   1  15   0  164.48   25.60
   2 -15   0  103.29   14.90
   2 -15   0   68.39   13.50
   2 -15   0   88.49   14.20
  -2 -15   0   90.99   15.00
  -2 -15   0   87.89   14.40
  -2 -15   0  100.19   16.80
  -2 -15   0   91.39   17.50
  -2 -15   0  104.19   14.70
   2 -15   0   88.79   13.00
  -2 -15   0   91.89   16.60
   2 -15   0   97.99   14.60
   2 -15   0   69.29   14.10
   2 -15   0   91.49   15.50
   2 -15   0   30.40   18.30
   2 -15   0   84.39   13.90
   2 -15   0  100.19   15.60
   2 -15   0   78.39   14.60
   2 -15   0   61.79   17.10
  -2 -15   0  106.39   19.90
  -2 -15   0   95.49   19.60
   2  15   0   92.89   16.50
  -2  15   0   80.49   13.90
  -2  15   0   90.69   16.30
   2  15   0  115.89   13.70
   2  15   0   83.19   17.00
  -2  15   0  105.49   15.20
   2  15   0  105.59   15.40
  -2  15   0  102.99   13.20
   2  15   0   84.49   17.50
   2  15   0   86.29   13.70
  -2  15   0   93.59   17.50
   2  15   0   83.39   15.40
  -2  15   0  104.99   16.10
   2  15   0  115.09   20.50
  -2  15   0   71.89   13.90
   2  15   0  109.39   18.00
  -2  15   0   79.89   17.40
   2  15   0   85.59   13.30
  -2  15   0   62.79   16.80
  -2  15   0   89.09   14.80
   2  15   0  104.79   14.20
   2  15   0   77.39   16.90
  -2  15   0   49.40   18.30
   3 -15   0   14.60    7.40
   3 -15   0  -11.10    9.10
   3 -15   0   12.10    4.70
   3 -15   0   12.40    7.80
   3 -15   0  -12.60   12.00
   3 -15   0   11.80    8.00
  -3 -15   0    2.40    6.00
  -3 -15   0    5.60   12.30
   3 -15   0   12.30    6.20
   3 -15   0    4.30    8.70
   3 -15   0    5.10    5.00
  -3 -15   0   -1.40   10.30
  -3 -15   0   10.60    6.50
  -3 -15   0    6.70    6.60
  -3 -15   0    5.40    9.10
   3 -15   0    6.40    6.50
  -3 -15   0   -2.80   12.30
  -3 -15   0   18.70    8.30
  -3 -15   0   -3.70    7.60
   3 -15   0    0.50    7.30
  -3  15   0  -10.10   11.40
   3  15   0    4.10    9.00
  -3  15   0   12.60    4.30
  -3  15   0   -6.70    6.20
  -3  15   0   -0.60    9.70
  -3  15   0    6.40    5.00
   3  15   0   -1.30    5.30
  -3  15   0    9.20    7.10
  -3  15   0   10.30    7.10
   3  15   0   -7.30    5.50
   3  15   0    6.50    4.60
   3  15   0   13.10   13.70
  -3  15   0    4.00   10.10
   3  15   0    8.80    5.90
   3  15   0   -0.40   11.30
   3  15   0    1.30    6.90
  -3  15   0   22.60   11.90
   3  15   0    2.30    8.30
  -3  15   0    1.30    9.00
   3  15   0   -2.20    9.90
   3  15   0    2.80    6.80
   3  15   0   -6.50    9.50
   4 -15   0   46.70    9.50
   4 -15   0   35.10    8.80
  -4 -15   0   35.60   14.20
   4 -15   0   22.00    8.80
   4 -15   0   15.80    8.20
  -4 -15   0   21.70    7.40
  -4 -15   0   30.40    8.30
  -4 -15   0    5.10    8.90
   4 -15   0   22.90    7.70
   4 -15   0   13.00   11.20
  -4 -15   0   17.60    9.10
   4 -15   0   -2.00   13.30
  -4 -15   0   11.70   11.60
   4 -15   0   31.50    7.20
  -4 -15   0   24.30    7.00
  -4 -15   0   24.60   11.20
   4 -15   0   39.00    5.80
   4 -15   0   35.70   10.20
   4 -15   0   23.40    7.70
  -4 -15   0   32.50    9.00
  -4  15   0   22.30   10.10
  -4  15   0   22.20    7.90
  -4  15   0   25.80    6.10
   4  15   0   15.00    8.10
  -4  15   0   20.80    8.70
  -4  15   0   30.60   12.30
  -4  15   0    0.70   13.20
  -4  15   0   14.80   11.90
   4  15   0   40.30   16.70
   4  15   0    5.90   11.00
  -4  15   0   23.80    6.80
   4  15   0   33.20   10.20
   4  15   0   29.90   11.60
   4  15   0   30.40    5.80
  -4  15   0   19.30   11.10
   4  15   0   33.30    7.20
   4  15   0   13.30    6.80
   4  15   0   29.00    8.30
  -4  15   0   24.70   10.60
   4  15   0   36.50   12.30
   4  15   0   25.40   10.60
  -4  15   0   34.70    8.10
   4  15   0   19.30    7.20
   5 -15   0   -4.80   13.20
   5 -15   0   31.40   10.30
  -5 -15   0   11.80   11.40
  -5 -15   0   24.00    7.30
  -5 -15   0   23.00   12.10
   5 -15   0   28.40    9.00
   5 -15   0   27.70    9.20
   5 -15   0   16.80    7.60
  -5 -15   0   23.10    8.20
  -5 -15   0    5.70    9.70
   5 -15   0   17.40    7.40
   5 -15   0   16.60    9.80
   5 -15   0   28.80    9.20
   5 -15   0    4.90   11.00
  -5 -15   0   15.90   10.00
   5 -15   0   16.90   10.90
   5 -15   0   10.50    7.20
   5 -15   0   26.10    8.50
  -5 -15   0   36.30   14.00
  -5  15   0   10.50   10.80
   5  15   0   43.20   16.90
   5  15   0   16.70    7.10
   5  15   0   22.60    7.70
  -5  15   0   12.20    7.50
   5  15   0   23.20   12.10
  -5  15   0   27.30   12.40
   5  15   0   22.90    9.80
   5  15   0   -0.70   11.10
   5  15   0   25.80    5.30
  -5  15   0   14.00    7.40
   5  15   0   27.00    8.00
  -5  15   0   23.40    6.70
  -5  15   0   12.20    8.40
   5  15   0    0.10    6.30
  -5  15   0   22.20   12.20
  -5  15   0   26.60   11.00
  -5  15   0    5.30   13.80
  -5  15   0    4.10   11.60
   5  15   0   16.70    9.90
  -5  15   0   23.20    6.00
   5  15   0    5.00    8.40
  -5  15   0   20.90    7.70
   5  15   0   26.90   11.40
   6 -15   0   74.69   18.10
   6 -15   0   76.69   17.40
   6 -15   0   70.19   15.30
  -6 -15   0   99.09   19.10
  -6 -15   0  114.09   21.30
  -6 -15   0   82.89   18.60
  -6 -15   0  108.29   16.60
   6 -15   0   85.09   16.70
   6 -15   0  110.69   15.90
  -6 -15   0  125.69   15.60
   6 -15   0  134.09   18.30
   6 -15   0  120.09   17.00
   6 -15   0  114.59   16.10
   6 -15   0  104.19   15.30
  -6 -15   0   88.59   17.60
   6 -15   0   57.69   21.20
  -6 -15   0   72.59   16.70
   6 -15   0  115.59   16.70
   6  15   0   48.20   18.30
   6  15   0  105.99   15.00
  -6  15   0  106.69   14.80
   6  15   0  109.09   22.30
  -6  15   0  104.89   14.80
   6  15   0   75.19   16.20
   6  15   0  109.99   15.90
  -6  15   0   85.09   19.00
  -6  15   0   85.49   15.40
   6  15   0  105.09   20.50
  -6  15   0   76.29   15.40
  -6  15   0   93.89   17.90
  -6  15   0   95.59   18.20
  -6  15   0   96.89   16.80
  -6  15   0   90.99   15.40
   6  15   0  111.49   17.40
   6  15   0   88.39   15.40
   6  15   0  112.89   15.90
   6  15   0   85.49   17.60
  -6  15   0   90.89   20.10
  -6  15   0   83.69   21.30
  -6  15   0   79.39   19.00
   6  15   0  106.49   18.60
   7 -15   0   84.89   13.60
   7 -15   0   93.19   14.30
  -7 -15   0   59.29   16.10
   7 -15   0   32.60   19.00
   7 -15   0   60.59   19.60
   7 -15   0   62.69   14.40
   7 -15   0   86.59   13.30
  -7 -15   0   63.09   16.50
  -7 -15   0   95.29   19.10
  -7 -15   0   60.79   15.10
   7 -15   0   57.89   12.40
   7 -15   0   72.49   11.90
   7 -15   0   44.80   12.20
  -7 -15   0   60.09   13.70
  -7 -15   0   73.49   11.70
   7 -15   0   98.99   15.70
   7 -15   0   64.29   13.00
   7 -15   0   65.59   15.30
   7 -15   0   45.60   13.50
  -7 -15   0   55.49   13.90
   7  15   0    9.10   15.30
   7  15   0   78.89   12.10
  -7  15   0   58.29   16.20
  -7  15   0   59.89   11.90
  -7  15   0   65.19   15.80
   7  15   0   59.19   14.20
  -7  15   0   62.29   11.50
   7  15   0   84.69   13.00
  -7  15   0   70.59   11.40
  -7  15   0   63.29   19.30
  -7  15   0   55.39   11.70
   7  15   0   56.29   13.50
   7  15   0   87.29   20.10
  -7  15   0   48.90   13.20
  -7  15   0   54.69   11.10
  -7  15   0   29.40   15.80
   7  15   0   68.49   15.70
  -7  15   0   58.79   15.50
   7  15   0   55.99   12.40
   7  15   0   70.69   12.30
   8 -15   0   49.99   12.40
  -8 -15   0   54.49   15.50
   8 -15   0   57.79   12.10
  -8 -15   0   57.29   11.50
  -8 -15   0   72.19   14.50
   8 -15   0   60.29   14.00
   8 -15   0   78.99   14.40
   8 -15   0   83.59   15.70
  -8 -15   0   49.10   16.70
   8 -15   0   48.20   12.20
  -8 -15   0   87.69   19.80
  -8 -15   0   81.09   18.20
   8 -15   0   94.79   14.40
  -8 -15   0   69.09   14.60
   8 -15   0   60.69   13.00
  -8 -15   0   51.99   13.50
   8 -15   0   74.29   13.20
   8 -15   0   69.29   20.50
  -8  15   0   45.60   16.10
   8  15   0   54.19   14.60
   8  15   0   56.29   16.30
  -8  15   0   29.10   14.90
  -8  15   0   68.99   11.90
   8  15   0   68.09   13.40
  -8  15   0   34.00   14.80
   8  15   0   89.19   21.30
   8  15   0   69.29   13.30
   8  15   0   53.69   13.50
  -8  15   0   59.59   13.60
  -8  15   0   36.10   19.10
  -8  15   0   48.30   11.30
   9 -15   0   86.19   16.20
   9 -15   0   58.59   15.20
  -9 -15   0   65.89   12.90
  -9 -15   0   86.39   16.70
  -9 -15   0   49.70   17.90
   9 -15   0   56.99   14.40
  -9 -15   0   93.69   17.20
  -9 -15   0   87.19   21.30
   9 -15   0   89.29   15.50
  -9 -15   0   58.69   15.20
   9 -15   0   79.29   14.70
   9 -15   0  116.79   16.40
   9 -15   0   59.39   24.70
  -9 -15   0   67.79   15.70
   9 -15   0   88.79   17.10
  -9 -15   0   43.40   16.70
   9  15   0   79.89   15.80
  -9  15   0   63.89   17.10
  -9  15   0   50.39   13.00
   9  15   0   65.99   14.90
  -9  15   0   81.79   13.50
   9  15   0   96.29   15.60
  -9  15   0   45.10   21.50
  -9  15   0   68.39   15.10
   9  15   0  114.79   23.90
  -9  15   0   69.09   16.90
   9  15   0   49.40   17.70
   9  15   0   73.59   18.50
  -9  15   0   57.69   17.80
 -10 -15   0    7.80   13.50
 -10 -15   0   13.70   13.60
 -10 -15   0    1.60   14.50
 -10 -15   0   -6.80   10.50
  10 -15   0   13.60   11.70
 -10 -15   0    2.50   14.20
  10 -15   0   27.80   13.50
 -10 -15   0   21.50   18.50
  10 -15   0    1.10   11.90
  10 -15   0    3.80   10.80
  10 -15   0  -10.30   21.40
  10 -15   0   11.40   11.40
  10 -15   0   -2.20   10.80
 -10  15   0    8.10   13.10
  10  15   0    4.50   12.20
  10  15   0   29.20   20.80
 -10  15   0    0.80   14.30
 -10  15   0    8.90   14.30
 -10  15   0    3.80   19.00
  10  15   0   -7.70   14.30
  10  15   0   20.60   15.60
 -10  15   0   -3.40    9.10
  10  15   0   16.90   11.30
  10  15   0   -1.70   10.80
 -10  15   0   -2.40   11.70
 -10  15   0   -3.30    9.00
 -11 -15   0    2.30   13.60
  11 -15   0   -1.70   13.00
 -11 -15   0   19.80   13.40
  11 -15   0    1.70   11.80
  11 -15   0   35.60   15.10
 -11 -15   0  -13.40   14.70
 -11 -15   0  -11.10   14.50
 -11 -15   0  -12.40   13.50
  11 -15   0  -11.10   23.80
 -11 -15   0   28.60   19.60
  11 -15   0    9.80   13.10
  11 -15   0   -9.10   10.90
  11 -15   0   13.10   12.60
 -11  15   0  -11.10   14.10
  11  15   0   -3.20   12.40
 -11  15   0  -19.60   14.40
  11  15   0    0.10   16.00
 -11  15   0   13.90   20.50
  11  15   0    3.30   15.10
  11  15   0   19.80   13.50
 -11  15   0   -8.00   13.20
  11  15   0    8.80   23.40
 -11  15   0    1.60    9.70
 -11  15   0    9.80   14.50
  11  15   0   12.10   12.30
 -11  15   0    5.70   10.00
 -12 -15   0   13.30   13.90
 -12 -15   0   13.20   16.00
 -12 -15   0   25.30   15.90
  12 -15   0   48.60   17.20
 -12 -15   0   20.10   15.60
  12 -15   0   26.30   15.30
  12 -15   0   18.70   12.90
  12 -15   0   10.20   14.30
  12 -15   0    6.20   25.80
 -12 -15   0   12.50   21.30
  12 -15   0   16.40   12.70
  12  15   0    2.70   17.80
 -12  15   0    1.90   21.40
  12  15   0   15.00   18.10
 -12  15   0   -7.60   15.50
 -12  15   0    9.40   15.90
  12  15   0   23.90   14.70
  12  15   0   27.70   13.70
 -12  15   0   17.30   13.50
  12  15   0   19.30   23.70
  12  15   0  -14.60   14.00
 -12  15   0    0.70   10.10
 -12  15   0    2.50   16.70
 -13 -15   0   32.00   18.20
  13 -15   0   54.59   30.20
 -13 -15   0   35.60   24.90
  13 -15   0   22.10   15.30
  13 -15   0   54.19   15.50
 -13 -15   0   33.00   15.60
  13 -15   0   22.10   16.40
  13 -15   0   58.89   18.80
  13 -15   0   46.40   17.00
 -13 -15   0   18.70   18.00
 -13 -15   0   11.80   16.60
  13  15   0   43.40   16.20
 -13  15   0   28.70   24.50
 -13  15   0    7.60   17.10
  13  15   0   57.49   21.50
 -13  15   0   11.40   12.30
  13  15   0   57.59   27.50
 -13  15   0   18.40   18.00
 -13  15   0   41.20   15.50
  13  15   0   29.50   21.30
  13  15   0  -10.90   15.10
  13  15   0   47.80   17.10
 -13  15   0   14.10   17.10
  14 -15   0   43.70   15.90
 -14 -15   0    8.50   25.00
 -14 -15   0   43.10   17.50
  14 -15   0   45.10   31.10
  14 -15   0   23.80   17.40
  14 -15   0   59.39   19.70
 -14 -15   0   11.70   18.90
  14 -15   0   43.50   16.50
  14 -15   0   19.30   18.10
 -14 -15   0   50.99   20.30
 -14  15   0   15.30   25.10
 -14  15   0   20.90   20.00
 -14  15   0   -3.40   16.40
  14  15   0   31.60   28.20
  14  15   0   50.99   17.00
  14  15   0   21.50   17.20
 -14  15   0   50.59   17.40
 -14  15   0   12.20   12.40
  14  15   0   32.80   17.20
  14  15   0   33.30   22.50
   0 -16   0  778.02  108.69
   0 -16   0  880.81  110.89
   0 -16   0  660.13  108.89
   0 -16   0  612.64  111.09
   0 -16   0  965.60  111.49
   0 -16   0  774.12  108.59
   0 -16   0  928.31  111.09
   0 -16   0  817.62  109.59
   0 -16   0  765.22  109.09
   0 -16   0  803.42  108.99
   0  16   0  809.12  109.49
   0  16   0  774.42  110.09
   0  16   0  748.93  110.39
   0  16   0  799.62  108.59
   0  16   0  882.51  109.49
   0  16   0  812.42  108.09
   0  16   0  876.41  110.49
   0  16   0  945.21  110.19
   0  16   0  832.82  111.69
  -1 -16   0  333.27   36.30
   1 -16   0  303.37   36.80
  -1 -16   0  214.58   39.70
  -1 -16   0  252.47   36.60
  -1 -16   0  287.27   38.80
   1 -16   0  229.48   35.10
   1 -16   0  294.67   38.10
  -1 -16   0  270.87   36.30
   1 -16   0  262.97   35.90
   1 -16   0  195.98   35.80
  -1 -16   0  268.27   37.70
  -1 -16   0  262.07   35.90
   1 -16   0  230.18   35.80
   1 -16   0  298.87   35.80
  -1 -16   0  256.07   35.20
  -1 -16   0  193.18   37.70
   1 -16   0  207.58   35.10
   1 -16   0  268.87   35.80
   1 -16   0  181.88   39.30
   1 -16   0  181.78   37.60
  -1 -16   0  263.27   35.60
  -1  16   0  236.58   36.20
  -1  16   0  254.57   37.80
   1  16   0  311.47   38.60
  -1  16   0  210.18   39.50
   1  16   0  264.17   39.80
   1  16   0  273.37   36.00
  -1  16   0  211.38   34.70
   1  16   0  312.77   38.00
   1  16   0  259.17   38.10
   1  16   0  271.97   35.20
  -1  16   0  240.98   34.60
  -1  16   0  267.47   37.90
  -1  16   0  299.27   36.40
  -1  16   0  312.37   37.40
  -1  16   0  233.58   35.40
  -1  16   0  232.78   37.40
   1  16   0  320.57   36.60
   1  16   0  244.98   35.10
   1  16   0  264.07   37.70
   1  16   0  205.88   37.40
  -2 -16   0   11.60    6.70
   2 -16   0    2.00    5.70
  -2 -16   0   -3.10   13.20
   2 -16   0    6.30    8.90
   2 -16   0    2.20    7.70
   2 -16   0   20.40    6.30
  -2 -16   0   -1.40   10.70
   2 -16   0    4.80    7.20
   2 -16   0  -11.10    9.90
  -2 -16   0    7.60    7.60
   2 -16   0    3.90    5.80
   2 -16   0    3.80    7.40
  -2 -16   0  -10.50   12.40
  -2 -16   0    2.70    9.60
   2 -16   0    6.10    8.90
   2 -16   0  -32.80   12.40
  -2 -16   0  -10.90    8.30
  -2 -16   0   28.30    9.80
   2 -16   0   16.90    7.80
   2  16   0   11.50    8.40
  -2  16   0   -0.30   11.40
  -2  16   0   17.60   11.80
  -2  16   0   11.10    4.70
   2  16   0   14.90   11.70
   2  16   0   17.30    6.20
   2  16   0    0.30    9.60
   2  16   0  -15.20   10.10
  -2  16   0   -2.40    9.10
   2  16   0   10.30   14.60
  -2  16   0    3.40    6.50
  -2  16   0    1.10    8.80
  -2  16   0  -19.20   13.10
   2  16   0    4.20   11.80
  -2  16   0   20.70    8.10
   2  16   0   -4.80    9.10
  -2  16   0    2.20    7.60
   2  16   0    5.60    5.40
  -2  16   0   -2.90   11.20
   2  16   0   15.20    5.40
  -3 -16   0  121.09   19.70
  -3 -16   0   96.49   16.80
  -3 -16   0  127.99   17.50
   3 -16   0   95.69   17.10
  -3 -16   0  106.99   22.70
  -3 -16   0  130.29   18.90
   3 -16   0  101.49   16.10
   3 -16   0  107.59   17.80
   3 -16   0   90.39   16.50
  -3 -16   0  148.69   21.30
   3 -16   0  122.39   18.80
  -3 -16   0   71.39   17.50
   3 -16   0   81.99   17.60
   3 -16   0  103.19   17.10
   3 -16   0   51.79   21.80
  -3 -16   0  106.19   17.10
   3 -16   0  125.09   18.30
   3 -16   0   77.89   20.80
  -3  16   0  118.99   20.80
   3  16   0  134.19   19.30
  -3  16   0  131.19   19.20
  -3  16   0  102.79   19.50
  -3  16   0  104.79   17.40
   3  16   0  115.19   19.50
   3  16   0  100.69   20.70
  -3  16   0   78.69   19.80
   3  16   0  139.79   16.70
  -3  16   0  129.79   16.30
   3  16   0  113.09   16.70
  -3  16   0  105.99   16.10
  -3  16   0   99.09   20.90
   3  16   0  128.29   20.80
   3  16   0  158.98   22.50
   3  16   0  120.99   16.80
  -3  16   0  129.59   18.00
  -3  16   0   90.59   22.20
  -3  16   0  105.19   17.30
   3  16   0   79.09   17.10
   3  16   0  122.29   23.60
   3  16   0  111.59   16.10
   3  16   0  125.09   18.00
   4 -16   0   25.50   10.00
   4 -16   0   30.00    9.70
   4 -16   0   33.00   10.10
  -4 -16   0   36.10   10.70
  -4 -16   0   42.10    9.00
   4 -16   0   39.60    8.90
  -4 -16   0   44.70    9.50
  -4 -16   0   27.50    8.00
   4 -16   0   22.90   12.60
   4 -16   0   31.40    8.90
  -4 -16   0   27.80   13.00
   4 -16   0   40.20    8.10
   4 -16   0   41.00   10.30
  -4 -16   0   32.00   15.70
   4 -16   0   -6.90   14.60
  -4 -16   0   44.40   10.20
  -4 -16   0   34.30   13.30
   4 -16   0   41.80   11.50
   4  16   0   44.40    8.30
   4  16   0   31.70    9.50
   4  16   0   21.10    9.90
   4  16   0    8.00   12.40
   4  16   0   20.10   11.00
  -4  16   0   36.90    9.50
   4  16   0   34.70   11.50
  -4  16   0   24.60    9.00
   4  16   0   29.50   12.50
  -4  16   0   45.80    8.00
  -4  16   0   18.20   11.50
   4  16   0   35.60    6.80
   4  16   0   44.60    8.70
   4  16   0   44.30   17.00
  -4  16   0   27.10   11.80
  -4  16   0   15.50   15.20
  -4  16   0   34.10    6.90
  -4  16   0   40.00    9.40
   4  16   0   13.70    7.80
   4  16   0   48.50   15.20
  -4  16   0   27.70   14.40
  -4  16   0   39.50   13.70
  -4  16   0   12.40   12.40
   5 -16   0   61.49   12.30
  -5 -16   0   49.60   14.00
   5 -16   0   31.20   10.00
   5 -16   0   33.90   12.40
   5 -16   0   41.30   11.80
   5 -16   0   40.60    9.20
  -5 -16   0   22.40    8.80
  -5 -16   0   37.30   16.10
   5 -16   0   22.00   13.10
  -5 -16   0   27.10   13.10
   5 -16   0   49.50    9.10
   5 -16   0   14.70   16.00
  -5 -16   0   27.80    9.80
   5 -16   0   22.80   10.30
  -5 -16   0   16.40   10.90
   5 -16   0   61.19   11.00
   5 -16   0   30.30    9.80
   5 -16   0   21.70    8.60
  -5 -16   0   47.60   11.20
   5  16   0   11.10   12.90
   5  16   0   31.70   11.40
  -5  16   0   42.20    8.30
  -5  16   0   26.60    9.60
   5  16   0   20.50    9.80
  -5  16   0   32.10   14.90
  -5  16   0    1.90   15.40
  -5  16   0   14.60   11.60
  -5  16   0   39.30    9.50
   5  16   0   54.69   17.80
   5  16   0   28.80    8.50
   5  16   0   23.30   12.20
   5  16   0   41.10   13.30
  -5  16   0   40.20   12.30
   5  16   0   31.50   13.80
  -5  16   0   35.00    7.30
  -5  16   0   26.70    8.70
  -5  16   0   36.00   14.40
  -5  16   0   40.10    9.30
   5  16   0   33.50    6.60
   5  16   0   38.20    9.50
   5  16   0   49.40    9.10
  -5  16   0    7.60   13.50
   6 -16   0  165.48   40.90
   6 -16   0  219.38   37.00
  -6 -16   0  185.98   37.20
   6 -16   0  195.88   38.00
   6 -16   0  301.87   36.70
  -6 -16   0  254.07   38.60
   6 -16   0  309.57   36.70
  -6 -16   0  278.57   40.60
   6 -16   0  348.27   36.50
   6 -16   0  299.07   37.10
   6 -16   0  221.68   36.30
  -6 -16   0  234.88   36.60
  -6 -16   0  283.67   36.20
   6 -16   0  294.57   36.40
   6 -16   0  303.07   37.80
  -6 -16   0  256.17   37.50
  -6 -16   0  318.17   39.60
   6 -16   0  224.98   38.90
   6  16   0  203.98   39.10
   6  16   0  295.07   36.40
  -6  16   0  245.48   35.70
  -6  16   0  241.08   36.10
   6  16   0  305.77   37.90
  -6  16   0  229.98   36.60
   6  16   0  337.07   42.10
  -6  16   0  247.68   42.30
   6  16   0  307.27   36.60
  -6  16   0  262.07   39.30
  -6  16   0  228.18   39.80
   6  16   0  253.47   38.20
   6  16   0  259.17   38.00
  -6  16   0  190.38   37.80
  -6  16   0  246.38   39.60
   6  16   0  260.97   36.90
   6  16   0  262.87   36.10
  -6  16   0  222.78   37.80
  -6  16   0  243.48   35.80
  -6  16   0  277.87   36.60
   7 -16   0  441.16   50.29
  -7 -16   0  355.06   50.49
  -7 -16   0  380.96   50.09
  -7 -16   0  380.06   49.20
   7 -16   0  336.97   50.29
   7 -16   0  288.27   49.30
   7 -16   0  417.96   49.60
  -7 -16   0  334.27   51.69
   7 -16   0  472.05   49.80
   7 -16   0  288.47   49.80
   7 -16   0  398.66   49.80
  -7 -16   0  326.87   50.89
   7 -16   0  376.56   49.90
  -7 -16   0  370.66   53.09
   7 -16   0  300.47   49.99
  -7 -16   0  422.96   52.49
   7 -16   0  265.77   53.39
   7  16   0  368.26   51.29
  -7  16   0  369.16   48.90
   7  16   0  361.16   49.50
  -7  16   0  404.36   49.10
  -7  16   0  364.06   49.20
   7  16   0  385.56   51.79
   7  16   0  361.86   49.90
  -7  16   0  361.56   51.89
   7  16   0  445.06   54.49
  -7  16   0  321.17   50.79
  -7  16   0  318.37   51.09
   7  16   0  268.37   52.29
  -7  16   0  319.87   49.80
   7  16   0  363.66   49.50
  -7  16   0  288.07   53.39
   8 -16   0  237.18   31.90
   8 -16   0  273.07   32.60
  -8 -16   0  232.78   33.10
  -8 -16   0  215.98   34.60
  -8 -16   0  242.38   32.90
  -8 -16   0  271.57   38.30
  -8 -16   0  162.28   34.10
  -8 -16   0  247.28   31.40
  -8 -16   0  233.18   35.40
   8 -16   0  170.38   32.70
   8 -16   0  175.98   31.40
   8 -16   0  244.98   33.60
   8 -16   0  293.47   32.80
  -8 -16   0  172.68   34.70
  -8  16   0  226.78   33.00
   8  16   0  218.78   33.60
   8  16   0  233.68   33.40
   8  16   0  229.28   35.10
  -8  16   0  162.18   37.00
   8  16   0  118.59   34.00
  -8  16   0  230.28   31.10
  -8  16   0  189.28   31.00
  -8  16   0  181.08   33.30
   8  16   0  259.67   32.30
  -8  16   0  215.68   35.10
  -8  16   0  224.68   34.10
   8  16   0  305.87   40.60
   8  16   0  260.77   32.20
   9 -16   0   10.40   11.50
  -9 -16   0    1.50   12.30
   9 -16   0    3.40   10.00
  -9 -16   0   15.10   13.90
   9 -16   0   -6.30   10.20
  -9 -16   0   -3.80   13.70
  -9 -16   0   22.10   19.50
   9 -16   0   28.30   13.40
   9 -16   0    7.20   10.90
  -9 -16   0    9.60   14.80
   9 -16   0   -3.30   10.90
   9 -16   0   -1.70   21.90
  -9  16   0   19.20   15.30
   9  16   0    3.30   10.70
  -9  16   0    2.70   13.40
  -9  16   0   13.40   17.70
   9  16   0   27.30   10.80
   9  16   0   37.10   22.20
   9  16   0   17.70   12.00
  -9  16   0    0.20    9.00
  -9  16   0  -11.20   11.00
   9  16   0   22.20   16.00
  -9  16   0    4.20   13.40
  10 -16   0   -2.00   24.80
 -10 -16   0    6.50   13.90
  10 -16   0   22.20   11.70
 -10 -16   0   22.30   18.90
  10 -16   0    5.30   11.90
 -10 -16   0   14.00   14.00
  10 -16   0   32.00   15.60
  10 -16   0    7.40   11.50
 -10 -16   0   -4.20   15.10
  10 -16   0   37.10   14.30
 -10 -16   0    5.00   14.00
  10 -16   0    3.20   11.80
  10  16   0   23.70   21.20
  10  16   0   -0.90   12.50
  10  16   0   -2.40   12.10
 -10  16   0   -6.60   14.60
 -10  16   0    8.70    9.90
 -10  16   0    9.20   19.50
  10  16   0   21.60   17.00
 -10  16   0   20.00   15.40
  10  16   0   15.60   12.70
 -10  16   0    2.80   11.90
 -10  16   0    9.90   14.20
 -11 -16   0    3.30   15.00
 -11 -16   0    7.70   14.20
  11 -16   0   -2.40   13.10
 -11 -16   0   11.90   12.00
 -11 -16   0    0.60   15.20
  11 -16   0   11.90   13.80
 -11 -16   0    8.30   20.30
 -11 -16   0  -16.00   15.30
  11 -16   0  -15.70   25.90
  11 -16   0   16.10   15.00
  11 -16   0    6.70   12.50
  11 -16   0   -3.80   11.90
  11 -16   0   -3.40   11.90
  11  16   0  -10.70   12.80
  11  16   0   12.80   12.80
  11  16   0   -8.10   22.80
  11  16   0    9.60   17.00
  11  16   0    6.50   13.50
 -11  16   0   18.70   15.40
 -11  16   0   -8.30   15.60
 -11  16   0   -4.20    9.80
 -11  16   0  -11.30   20.20
 -11  16   0   -5.70   15.90
 -11  16   0   -1.50   13.80
  12 -16   0   24.00   14.30
 -12 -16   0    0.30   16.90
 -12 -16   0   31.50   16.30
 -12 -16   0   67.19   22.90
  12 -16   0   54.29   18.00
  12 -16   0   13.40   26.10
 -12 -16   0    1.40   16.20
 -12 -16   0    8.10   14.00
  12 -16   0   15.60   15.20
  12 -16   0   31.60   13.60
  12 -16   0   19.20   15.80
 -12  16   0    2.20   12.00
  12  16   0   26.10   15.50
  12  16   0   26.40   17.90
  12  16   0   72.09   28.30
 -12  16   0    8.40   22.30
 -12  16   0   -3.40   17.30
 -12  16   0   12.70   14.40
 -12  16   0   14.30   17.50
  12  16   0   16.90   14.70
 -12  16   0    8.00   17.00
  12  16   0   21.60   14.50
  13 -16   0    4.00   13.80
  13 -16   0   31.40   18.50
  13 -16   0   -8.30   15.90
 -13 -16   0   -2.00   16.00
 -13 -16   0   23.00   23.80
 -13 -16   0    5.00   17.40
  13 -16   0   -3.80   14.90
 -13 -16   0   36.20   15.60
  13 -16   0   -5.00   29.90
  13 -16   0    2.80   16.30
 -13  16   0  -14.70   15.10
 -13  16   0   10.60   14.70
  13  16   0   -5.30   15.70
 -13  16   0    2.90   16.80
 -13  16   0    6.10   23.80
  13  16   0   28.30   26.40
 -13  16   0  -14.40   18.00
  13  16   0   -3.10   19.40
  13  16   0   14.70   14.90
 -13  16   0   -7.70   11.40
   0 -17   0    3.50    7.30
   0 -17   0    3.00    5.90
   0 -17   0  -21.00   10.50
   0 -17   0   -4.50    8.10
   0 -17   0    3.50    9.30
   0 -17   0  -17.40   12.00
   0 -17   0  -33.40   13.40
   0 -17   0  -10.00    8.30
   0 -17   0   -2.20    7.40
   0  17   0  -15.60   14.70
   0  17   0   -1.50    8.30
   0  17   0    4.40   11.70
   0  17   0  -23.20   10.60
   0  17   0  -12.00   10.80
   0  17   0   -4.20   11.20
   0  17   0    1.50    6.30
   0  17   0    3.70    8.60
   0  17   0  -12.50    5.10
  -1 -17   0  227.08   31.50
   1 -17   0  223.58   32.00
  -1 -17   0  221.08   31.10
  -1 -17   0  152.38   33.20
   1 -17   0  215.28   31.10
   1 -17   0  203.88   30.20
   1 -17   0  189.28   33.80
   1 -17   0  178.78   30.10
  -1 -17   0  259.27   31.00
  -1 -17   0  200.18   30.10
  -1 -17   0  224.08   32.10
  -1 -17   0  291.37   31.80
  -1 -17   0  231.18   35.50
   1 -17   0  194.78   30.90
   1 -17   0  234.98   30.90
  -1 -17   0  187.38   35.50
  -1  17   0  185.38   35.50
  -1  17   0  254.97   32.70
   1  17   0  245.28   32.30
   1  17   0  259.77   34.00
  -1  17   0  187.98   30.60
   1  17   0  220.98   30.10
   1  17   0  208.98   31.10
   1  17   0  207.58   30.10
  -1  17   0  215.58   30.20
  -1  17   0  201.28   33.40
  -1  17   0  183.38   32.90
   1  17   0  268.37   37.80
   1  17   0  230.28   33.30
  -1  17   0  218.68   32.30
   1  17   0  128.39   32.90
  -1  17   0  254.17   31.80
  -1  17   0  226.18   33.10
   1  17   0  215.28   33.50
   2 -17   0   11.30    6.40
   2 -17   0    5.50    7.90
   2 -17   0   10.20    8.20
   2 -17   0   16.50    9.80
  -2 -17   0    4.80   14.90
  -2 -17   0    0.20    8.30
  -2 -17   0   11.50   11.50
   2 -17   0   11.90    8.10
  -2 -17   0    7.00    8.80
   2 -17   0   -3.30   11.70
   2 -17   0   -2.60    9.40
  -2 -17   0   10.90   12.20
   2 -17   0  -41.90   13.00
  -2 -17   0    6.10    7.40
  -2 -17   0   42.80   10.60
   2 -17   0   16.80    6.70
   2  17   0   12.20    8.90
   2  17   0   11.10   12.10
  -2  17   0   -1.70   11.10
  -2  17   0   13.50   12.70
  -2  17   0  -18.50   14.40
  -2  17   0    4.90    8.60
   2  17   0   25.00    7.10
  -2  17   0    1.40    9.40
   2  17   0   -8.80   12.00
   2  17   0   13.90    6.60
   2  17   0  -28.70   10.90
  -2  17   0   21.40    9.70
  -2  17   0   15.90    5.30
  -2  17   0    4.30   10.10
  -2  17   0    4.80    7.70
   2  17   0   -3.40   15.70
   2  17   0   -2.40    9.70
   2  17   0    1.10   10.90
  -2  17   0    6.10   11.80
   2  17   0   18.00    6.00
   3 -17   0  112.39   20.90
   3 -17   0   60.49   24.80
  -3 -17   0  130.09   21.00
   3 -17   0  153.28   20.50
   3 -17   0  166.98   22.10
  -3 -17   0  113.59   22.20
   3 -17   0  115.09   19.60
  -3 -17   0  120.99   19.90
  -3 -17   0  152.28   24.80
   3 -17   0  107.49   19.90
   3 -17   0  169.08   21.60
  -3 -17   0  123.29   20.00
   3 -17   0  119.99   21.60
  -3 -17   0  111.79   25.40
  -3 -17   0  145.09   21.90
   3 -17   0   77.89   22.60
   3 -17   0  152.68   21.00
  -3 -17   0  138.69   19.90
   3  17   0  129.59   19.00
   3  17   0  133.59   26.70
   3  17   0  121.19   23.10
  -3  17   0  130.59   24.70
   3  17   0  136.09   21.70
  -3  17   0  168.98   19.10
  -3  17   0   77.59   24.80
  -3  17   0  128.49   20.50
  -3  17   0  137.79   22.30
  -3  17   0  104.29   19.80
  -3  17   0  112.69   23.80
  -3  17   0  139.09   21.40
  -3  17   0  134.89   20.70
   3  17   0  153.38   20.80
   3  17   0  163.78   19.90
  -3  17   0  139.79   24.00
   3  17   0  144.89   20.90
   3  17   0  142.59   24.10
   3  17   0   98.19   22.40
  -4 -17   0  211.38   33.80
   4 -17   0  143.49   36.20
   4 -17   0  235.08   31.90
   4 -17   0  227.48   31.80
   4 -17   0  244.88   32.00
  -4 -17   0  240.78   32.60
  -4 -17   0  221.28   31.60
   4 -17   0  199.18   32.10
   4 -17   0  223.08   31.20
   4 -17   0  159.98   35.00
   4 -17   0  278.57   33.00
  -4 -17   0  233.08   31.70
   4 -17   0  269.97   32.70
  -4 -17   0  249.97   35.90
  -4 -17   0  230.68   36.30
  -4 -17   0  188.88   32.40
  -4  17   0  207.38   31.70
   4  17   0  243.28   34.00
  -4  17   0  219.78   35.00
   4  17   0  284.27   37.90
  -4  17   0  221.58   35.00
   4  17   0  220.28   32.80
  -4  17   0  257.27   31.00
  -4  17   0  162.08   36.00
   4  17   0  177.68   32.00
   4  17   0  240.78   30.60
   4  17   0  253.77   35.20
  -4  17   0  213.88   33.40
   4  17   0  185.68   34.90
   4  17   0  240.78   31.40
  -4  17   0  212.98   31.80
  -4  17   0  196.38   33.50
  -4  17   0  161.38   34.10
   4  17   0  244.28   32.10
   5 -17   0   17.60   10.40
   5 -17   0   18.80   13.50
  -5 -17   0   17.80   10.90
   5 -17   0   53.59   11.20
  -5 -17   0   42.50   17.20
   5 -17   0  -13.10   15.60
   5 -17   0   28.20   12.10
   5 -17   0   28.10    8.70
  -5 -17   0   36.30   15.40
   5 -17   0   53.59   12.50
  -5 -17   0   18.40   12.80
   5 -17   0   26.90    9.10
  -5 -17   0   20.60    9.60
   5 -17   0   33.20   10.60
   5 -17   0   29.90   10.30
  -5 -17   0   27.30    8.80
  -5  17   0   36.60    8.00
  -5  17   0    3.60   16.10
   5  17   0   39.50   14.90
  -5  17   0   20.50    9.30
  -5  17   0   26.30   10.70
   5  17   0   10.20   13.70
   5  17   0   28.00   11.50
   5  17   0   22.40   11.50
  -5  17   0   26.10   14.60
   5  17   0   23.50    8.70
  -5  17   0   14.30    9.30
   5  17   0   22.10   11.80
  -5  17   0   36.00   12.80
   5  17   0    9.40    9.50
  -5  17   0   24.40   14.50
   5  17   0   46.00   18.50
  -5  17   0   11.00   11.80
   5  17   0   18.60    9.30
  -5  17   0   13.60    9.20
   6 -17   0   71.49   15.70
   6 -17   0   81.09   14.30
   6 -17   0   55.69   11.70
   6 -17   0   82.09   13.70
  -6 -17   0   44.60   16.50
   6 -17   0   57.79   12.50
  -6 -17   0   72.69   17.40
  -6 -17   0   59.09   11.70
   6 -17   0   16.40   19.10
  -6 -17   0   75.89   21.00
   6 -17   0   64.19   15.30
   6 -17   0   38.80   13.20
  -6 -17   0   46.60   14.00
   6 -17   0   49.00   12.40
  -6 -17   0   49.99   14.40
  -6 -17   0   78.39   13.20
  -6  17   0   62.09   17.50
   6  17   0   77.59   12.20
  -6  17   0   46.30   15.40
   6  17   0   91.69   23.00
   6  17   0   61.39   14.50
   6  17   0   42.20   16.10
  -6  17   0   35.30   18.90
  -6  17   0   67.49   12.40
   6  17   0   20.00   16.20
  -6  17   0   26.20   14.60
  -6  17   0   55.79   11.00
   6  17   0   38.80   12.70
   6  17   0   73.19   14.90
  -6  17   0   48.60   13.00
   7 -17   0    1.90   10.70
   7 -17   0   22.60   10.20
  -7 -17   0   10.20   11.90
   7 -17   0   14.30   10.20
  -7 -17   0   38.60   17.90
   7 -17   0   26.90   13.30
  -7 -17   0   14.50    8.50
   7 -17   0   30.50    9.90
   7 -17   0  -24.80   16.10
  -7 -17   0    6.60   11.00
  -7 -17   0   25.30   16.10
   7 -17   0   31.90   11.60
  -7 -17   0    1.70   14.60
  -7 -17   0    8.80   10.80
  -7  17   0   12.50    8.60
  -7  17   0   12.30   14.60
  -7  17   0   11.70   12.80
   7  17   0   10.10   10.40
   7  17   0   15.60   12.10
  -7  17   0   13.40   12.70
   7  17   0    7.00   15.10
  -7  17   0   16.30    8.00
   7  17   0   39.90   19.80
   7  17   0   21.50    9.90
  -7  17   0   12.40   10.30
   7  17   0   19.40   13.90
   7  17   0  -10.50   13.70
  -7  17   0   -3.60   16.80
  -8 -17   0   36.50   13.50
  -8 -17   0   29.10   13.50
  -8 -17   0   41.00   19.00
  -8 -17   0   23.20   15.80
   8 -17   0   27.30   11.80
  -8 -17   0   25.70   14.80
   8 -17   0   52.99   13.60
  -8 -17   0   27.10   12.90
   8 -17   0   42.80   12.80
   8 -17   0   59.59   15.30
   8 -17   0    7.90   11.10
   8 -17   0   29.60   12.70
  -8  17   0   31.60   14.20
  -8  17   0   29.80   14.70
   8  17   0   57.59   21.20
   8  17   0   29.60   11.30
   8  17   0   49.99   16.30
  -8  17   0   42.40   17.50
  -8  17   0   37.70    9.90
   8  17   0   39.20   12.50
  -8  17   0   11.10   18.70
  -8  17   0   21.40   12.00
   8  17   0   36.60   13.00
   8  17   0   -7.00   15.10
   9 -17   0  118.39   23.30
  -9 -17   0  148.89   25.20
  -9 -17   0  115.39   25.80
  -9 -17   0  172.78   30.60
   9 -17   0  201.68   25.50
   9 -17   0  188.98   24.50
  -9 -17   0  123.69   27.10
   9 -17   0  237.68   27.20
   9 -17   0  125.49   34.10
  -9 -17   0  199.58   28.00
   9 -17   0  118.59   24.90
   9 -17   0  188.48   24.60
  -9  17   0  127.09   24.60
  -9  17   0  135.69   22.40
  -9  17   0  140.29   28.30
  -9  17   0  125.19   26.10
   9  17   0  178.38   32.40
   9  17   0  139.99   24.70
   9  17   0  169.28   24.30
  -9  17   0  129.39   26.60
  -9  17   0  109.89   30.20
   9  17   0  134.59   26.90
  10 -17   0   27.80   13.40
  10 -17   0   51.49   13.50
 -10 -17   0   30.50   16.40
  10 -17   0   26.90   12.50
 -10 -17   0    9.70   16.70
  10 -17   0   16.40   13.00
  10 -17   0   64.39   18.00
 -10 -17   0   14.60   14.70
  10 -17   0   23.80   24.90
 -10 -17   0   27.00   15.20
  10 -17   0   50.99   16.00
 -10 -17   0   36.80   21.20
 -10  17   0   29.80   15.70
  10  17   0   20.80   17.60
  10  17   0    9.90   13.80
 -10  17   0   19.20   17.10
 -10  17   0   17.60   10.30
  10  17   0   21.30   12.40
  10  17   0   29.90   23.40
 -10  17   0   28.00   16.50
 -10  17   0   21.90   20.70
 -10  17   0   24.10   13.50
  11 -17   0  132.19   23.70
 -11 -17   0  156.38   26.10
 -11 -17   0  117.19   25.80
  11 -17   0  155.88   24.20
 -11 -17   0  129.19   25.70
  11 -17   0  203.98   28.10
  11 -17   0  149.09   24.40
 -11 -17   0  105.19   26.80
  11 -17   0  120.09   24.10
  11 -17   0  179.58   26.20
 -11 -17   0  158.88   32.80
  11 -17   0   96.89   34.10
 -11  17   0  106.39   25.80
 -11  17   0  104.49   27.20
 -11  17   0  143.49   24.20
 -11  17   0  143.09   33.90
  11  17   0  155.18   24.50
  11  17   0  191.08   35.90
 -11  17   0  117.89   22.00
  11  17   0  118.59   26.70
 -11  17   0  131.39   26.60
  11  17   0  125.19   24.70
  12 -17   0   24.50   27.90
  12 -17   0   -8.70   14.30
 -12 -17   0   24.90   23.80
  12 -17   0   42.20   17.60
 -12 -17   0   26.00   23.60
  12 -17   0  -12.10   12.60
  12 -17   0   12.70   13.00
 -12 -17   0   10.30   17.40
  12 -17   0   21.60   15.70
 -12 -17   0   -5.60   16.30
 -12  17   0    2.40   18.70
  12  17   0   18.70   15.10
  12  17   0   10.90   26.00
 -12  17   0   12.50   25.20
 -12  17   0    0.10   10.30
  12  17   0    8.30   18.20
 -12  17   0    0.70   14.80
  12  17   0   13.60   14.50
 -12  17   0   -5.50   16.10
 -12  17   0  -12.60   17.20
  13 -17   0   73.09   19.70
  13 -17   0   82.39   20.10
  13 -17   0   90.59   21.70
 -13 -17   0   71.29   20.80
 -13 -17   0  131.69   31.80
  13 -17   0   84.49   20.90
  13 -17   0   81.39   33.60
  13 -17   0  108.19   23.80
 -13 -17   0   83.69   23.30
 -13  17   0   69.79   17.30
  13  17   0  107.59   26.00
 -13  17   0   86.79   20.30
  13  17   0  125.69   35.00
 -13  17   0   42.70   22.40
  13  17   0   91.49   21.20
 -13  17   0   69.09   21.10
  13  17   0   78.49   20.10
 -13  17   0   70.29   23.20
 -13  17   0   68.29   30.60
   0 -18   0    5.30    9.00
   0 -18   0  -20.70   15.30
   0 -18   0   -6.60    9.20
   0 -18   0   -8.10   12.10
   0 -18   0    4.30    7.90
   0 -18   0   10.30   10.90
   0 -18   0    8.30    8.40
   0 -18   0    5.40    6.40
   0 -18   0   11.90   10.40
   0  18   0   -4.40   19.10
   0  18   0   -1.10    9.40
   0  18   0   -1.20    6.90
   0  18   0   -9.80   15.70
   0  18   0   -1.70    9.40
   0  18   0    3.30   13.10
   0  18   0   -6.40   12.30
  -1 -18   0   94.39   15.00
  -1 -18   0   62.99   19.60
   1 -18   0   82.39   21.90
   1 -18   0  102.59   15.20
   1 -18   0   86.79   17.70
   1 -18   0   91.99   16.80
   1 -18   0   48.70   19.10
  -1 -18   0   95.39   16.60
   1 -18   0   95.09   16.20
   1 -18   0   43.60   21.70
   1 -18   0   89.29   15.30
  -1 -18   0  108.89   16.30
  -1 -18   0   94.59   16.50
  -1 -18   0   55.09   22.00
   1 -18   0  104.69   17.20
  -1 -18   0   91.89   18.70
  -1 -18   0  123.89   17.30
   1  18   0   90.49   17.10
   1  18   0   56.19   18.70
  -1  18   0   93.69   20.80
   1  18   0   95.79   17.70
   1  18   0  115.99   15.40
  -1  18   0  126.99   17.60
  -1  18   0   63.19   22.40
  -1  18   0   64.89   21.60
   1  18   0  107.69   19.80
  -1  18   0   96.49   17.70
  -1  18   0  103.69   17.00
   1  18   0  124.29   27.60
   1  18   0  100.29   15.00
  -1  18   0  114.29   21.00
  -1  18   0   93.09   15.40
  -1  18   0  111.89   18.80
   1  18   0   92.29   23.30
   1  18   0  104.09   20.70
   2 -18   0  356.26   50.79
  -2 -18   0  424.96   51.49
   2 -18   0  374.36   50.79
  -2 -18   0  439.56   51.69
  -2 -18   0  358.96   50.49
  -2 -18   0  360.36   52.49
   2 -18   0  333.97   51.39
  -2 -18   0  345.07   55.09
  -2 -18   0  380.26   51.99
   2 -18   0  453.75   51.59
   2 -18   0  416.76   51.79
  -2 -18   0  315.27   50.89
   2 -18   0  439.66   52.29
   2 -18   0  284.17   50.49
  -2 -18   0  347.07   53.49
   2  18   0  382.16   50.79
  -2  18   0  358.26   50.99
  -2  18   0  428.16   51.59
  -2  18   0  435.76   52.09
   2  18   0  369.86   55.59
   2  18   0  358.66   50.49
  -2  18   0  420.16   54.29
   2  18   0  402.16   52.19
   2  18   0  359.76   53.29
  -2  18   0  294.27   54.89
   2  18   0  277.57   52.69
   2  18   0  392.16   53.19
   2  18   0  349.17   51.59
  -2  18   0  362.86   52.19
  -2  18   0  375.86   53.69
  -3 -18   0  140.69   24.00
   3 -18   0  121.09   21.50
   3 -18   0  174.18   23.10
  -3 -18   0  130.39   21.00
  -3 -18   0  156.58   26.10
  -3 -18   0  125.79   26.90
  -3 -18   0  169.98   21.20
   3 -18   0  133.79   21.90
  -3 -18   0  123.09   21.80
   3 -18   0  115.39   20.20
   3 -18   0  170.68   22.00
   3 -18   0  141.59   21.00
   3 -18   0   45.30   25.40
   3 -18   0   67.29   23.50
   3 -18   0  134.99   21.30
  -3 -18   0  146.99   21.20
  -3  18   0  150.18   23.80
  -3  18   0  143.69   21.50
   3  18   0  151.88   23.30
   3  18   0  149.69   23.80
   3  18   0   95.39   23.50
  -3  18   0  131.49   25.00
  -3  18   0  157.68   24.90
   3  18   0  150.28   28.50
  -3  18   0  146.79   21.30
   3  18   0  109.99   24.40
  -3  18   0  107.19   27.20
  -3  18   0  141.49   21.40
   3  18   0  153.28   20.60
   3  18   0  136.59   19.80
   4 -18   0   11.10   15.10
   4 -18   0   30.30   11.30
   4 -18   0   47.80   11.60
   4 -18   0  -19.80   16.60
  -4 -18   0   33.80   11.40
   4 -18   0   38.20   12.00
   4 -18   0   30.10   10.20
  -4 -18   0   62.59   18.90
   4 -18   0   35.50   12.80
  -4 -18   0   40.70   14.20
   4 -18   0   21.60    9.70
  -4 -18   0   33.60   16.10
  -4 -18   0   51.19   10.40
   4 -18   0   30.50    9.70
  -4 -18   0   29.40    9.30
   4  18   0   30.90   14.40
  -4  18   0   26.90   12.80
  -4  18   0   27.00   10.10
  -4  18   0   30.20   15.70
  -4  18   0   45.60   11.30
  -4  18   0   16.30   10.10
  -4  18   0   45.20   15.40
  -4  18   0   22.00   13.10
   4  18   0   34.60    9.40
   4  18   0   28.70   12.50
   4  18   0   27.80   19.20
  -4  18   0    9.40   18.90
   4  18   0   42.40   13.30
   4  18   0   14.00   15.40
   4  18   0   49.40   11.10
  -5 -18   0  152.88   26.50
  -5 -18   0  160.08   25.70
  -5 -18   0  125.59   21.90
   5 -18   0  136.39   22.40
  -5 -18   0  149.88   23.80
  -5 -18   0  177.98   29.00
   5 -18   0  102.89   25.60
   5 -18   0   74.69   27.70
   5 -18   0  176.58   23.60
   5 -18   0  145.09   22.00
   5 -18   0  107.29   22.80
  -5 -18   0  179.38   23.00
   5 -18   0  168.28   23.10
   5 -18   0  150.78   24.40
   5 -18   0  125.69   21.90
  -5  18   0  129.09   22.50
   5  18   0  147.69   25.70
  -5  18   0  111.09   24.60
   5  18   0  116.29   25.80
  -5  18   0  192.18   23.20
   5  18   0  141.39   24.20
   5  18   0  203.48   30.60
   5  18   0  189.58   23.00
  -5  18   0   98.19   28.00
  -5  18   0  132.59   26.60
   5  18   0  124.59   22.50
  -5  18   0  122.39   25.00
   5  18   0  187.08   22.40
  -5  18   0  162.58   28.00
  -6 -18   0    8.20   11.10
   6 -18   0   18.90   10.30
  -6 -18   0    9.90    9.00
   6 -18   0   31.90   13.50
  -6 -18   0    9.10   13.90
   6 -18   0   15.90   10.00
  -6 -18   0   29.10   17.80
   6 -18   0    8.10    9.30
   6 -18   0   26.10   11.80
  -6 -18   0    6.50   10.20
   6 -18   0    2.70   10.50
  -6 -18   0    3.30   14.20
   6 -18   0  -18.80   16.80
   6  18   0    0.70   14.10
   6  18   0   -9.40   13.90
   6  18   0    6.40   10.20
   6  18   0   32.70    9.80
  -6  18   0   10.90   15.40
   6  18   0   20.80   13.00
  -6  18   0   13.40   11.00
  -6  18   0   10.20   12.80
  -6  18   0   14.00    8.80
  -6  18   0   -6.60   12.40
  -6  18   0   -6.20   17.00
  -6  18   0    6.30    9.20
   6  18   0   20.70   18.90
   7 -18   0   -7.70    9.70
  -7 -18   0    3.10   11.10
   7 -18   0  -24.70   17.10
  -7 -18   0    3.70    8.70
  -7 -18   0    3.90   11.90
  -7 -18   0   -7.80   14.00
   7 -18   0   43.30   14.30
  -7 -18   0   13.00   17.60
   7 -18   0    4.30   11.10
   7 -18   0    0.40   10.60
   7 -18   0    2.10   11.50
  -7 -18   0  -10.00   10.60
   7  18   0   12.40   12.20
   7  18   0  -30.50   14.00
  -7  18   0    1.90   10.30
  -7  18   0    2.80   15.60
  -7  18   0   -1.00   17.30
   7  18   0   11.90   14.50
  -7  18   0   -5.10   12.90
  -7  18   0   -1.70   13.20
   7  18   0   14.20    9.20
  -7  18   0    5.90    8.50
   7  18   0   41.20   20.20
   7  18   0   -6.20   10.20
   8 -18   0   83.29   17.60
   8 -18   0   62.39   14.00
  -8 -18   0   56.19   18.50
  -8 -18   0   87.59   22.30
  -8 -18   0   35.00   15.30
  -8 -18   0   50.99   14.50
   8 -18   0   79.89   16.00
   8 -18   0   68.19   14.20
   8 -18   0   49.10   15.10
  -8  18   0   55.69   12.20
   8  18   0    0.40   18.10
  -8  18   0   42.80   16.60
   8  18   0   71.99   19.20
  -8  18   0   60.69   22.50
   8  18   0   41.90   14.50
   8  18   0   61.79   13.80
   8  18   0   91.69   24.30
  -8  18   0   49.10   17.40
  -8  18   0   46.90   18.90
  -8  18   0   44.70   14.70
   9 -18   0  170.08   25.50
  -9 -18   0  154.58   29.00
  -9 -18   0   88.99   24.80
   9 -18   0  105.89   20.90
   9 -18   0   94.69   21.60
   9 -18   0  106.49   32.00
   9 -18   0  116.29   21.10
  -9 -18   0   86.79   23.00
   9 -18   0  177.58   24.10
  -9 -18   0  177.58   26.30
  -9 -18   0  119.89   22.50
   9  18   0  153.98   25.30
  -9  18   0   81.59   28.50
  -9  18   0   84.39   24.70
  -9  18   0  147.79   19.90
  -9  18   0  102.99   24.50
  -9  18   0  146.59   25.00
   9  18   0  133.59   30.20
  -9  18   0  134.39   22.30
   9  18   0  124.09   22.20
   9  18   0  119.69   21.40
  10 -18   0   64.29   29.00
  10 -18   0   82.69   17.20
  10 -18   0  123.19   19.70
 -10 -18   0  103.29   22.00
  10 -18   0  109.09   21.40
 -10 -18   0   55.49   21.20
 -10 -18   0   69.89   19.80
 -10 -18   0  111.59   28.00
  10 -18   0   64.89   17.80
 -10 -18   0   76.89   19.00
  10 -18   0  100.29   17.70
 -10  18   0   48.40   21.70
 -10  18   0   60.19   21.00
 -10  18   0   85.89   19.70
  10  18   0  121.39   30.40
  10  18   0   84.09   23.10
  10  18   0   65.49   18.70
 -10  18   0   83.59   21.00
  10  18   0  101.59   17.80
 -10  18   0   71.29   26.20
  11 -18   0   11.60   13.60
  11 -18   0   42.80   13.80
 -11 -18   0   10.20   15.80
 -11 -18   0   30.40   22.70
  11 -18   0   12.20   14.00
 -11 -18   0   41.00   16.20
 -11 -18   0   21.90   18.00
  11 -18   0   39.00   17.00
  11 -18   0   53.99   19.30
 -11 -18   0   28.00   17.00
  11 -18   0    9.70   26.50
 -11  18   0    2.40   15.90
  11  18   0    5.70   14.80
 -11  18   0    7.90   17.90
 -11  18   0   24.50   14.80
  11  18   0   26.60   25.40
  11  18   0   23.90   14.90
 -11  18   0   43.60   17.60
 -11  18   0   25.70   11.30
  11  18   0   -0.30   17.80
 -11  18   0  -17.20   21.30
 -12 -18   0   54.89   25.60
 -12 -18   0    0.80   17.70
  12 -18   0   81.29   20.90
  12 -18   0   26.50   14.30
  12 -18   0   54.89   18.40
  12 -18   0   30.10   15.60
 -12 -18   0    9.00   17.70
  12 -18   0   15.10   28.60
 -12  18   0   16.60   19.50
 -12  18   0   15.50   18.90
  12  18   0   29.00   19.40
  12  18   0   40.10   27.50
 -12  18   0   -7.80   16.70
 -12  18   0    1.10   23.70
  12  18   0   30.80   16.30
 -12  18   0   40.10   13.00
 -12  18   0   26.20   16.10
  12  18   0   40.70   17.10
   0 -19   0  -48.40   17.30
   0 -19   0    5.30    8.10
   0 -19   0   -3.10    9.70
   0 -19   0   -1.70    8.50
   0 -19   0    7.50   11.70
   0 -19   0   -4.50    9.20
   0 -19   0  -22.00   12.80
   0 -19   0    9.00    7.10
   0 -19   0   -2.60   11.20
   0  19   0  -11.10    7.40
   0  19   0   -2.00   12.80
   0  19   0   -0.20   10.60
   0  19   0   -1.90   13.50
   0  19   0  -11.70    9.90
   0  19   0   -5.00   17.10
  -1 -19   0   22.70    7.60
  -1 -19   0  -15.90   16.90
   1 -19   0   17.40    9.70
   1 -19   0   18.00    8.40
  -1 -19   0   24.00   11.20
  -1 -19   0   16.00   10.60
   1 -19   0  -30.90   16.40
   1 -19   0   -3.50   14.80
  -1 -19   0   35.10    9.70
  -1 -19   0   -0.70   13.60
   1 -19   0   20.10   11.60
   1 -19   0   23.40   10.00
   1 -19   0   22.10    7.80
  -1 -19   0   26.20   12.10
   1 -19   0   13.30   11.90
  -1 -19   0   27.70   10.00
   1  19   0   16.70   14.80
   1  19   0   15.10   11.10
   1  19   0   19.50   13.60
  -1  19   0    6.00   10.50
  -1  19   0   25.40   14.50
   1  19   0  -25.80   12.60
   1  19   0   25.30   11.70
   1  19   0   23.80    8.00
  -1  19   0   29.90   10.70
  -1  19   0   23.30    8.80
  -1  19   0   10.90   11.10
  -1  19   0   -3.10   17.20
  -1  19   0   20.40   15.00
   1  19   0    8.00   18.50
   2 -19   0   16.10   10.30
  -2 -19   0   21.30    9.40
   2 -19   0    0.40   13.80
  -2 -19   0   31.30   10.70
   2 -19   0   31.20    9.80
  -2 -19   0   21.00   10.70
   2 -19   0   59.99   12.50
   2 -19   0  -35.40   16.40
  -2 -19   0   40.40    8.40
  -2 -19   0   34.40   16.10
   2 -19   0   26.70   10.50
   2 -19   0   27.60   11.60
  -2 -19   0    6.60   17.90
   2 -19   0   29.70    8.40
  -2 -19   0   30.20   10.60
  -2 -19   0   26.00   13.80
   2  19   0   29.50   14.80
   2  19   0   29.60    7.90
  -2  19   0   25.40   12.40
  -2  19   0    6.70   18.30
   2  19   0   22.70   10.90
  -2  19   0   33.60   15.80
  -2  19   0   41.90   12.10
  -2  19   0   20.60    9.00
   2  19   0  -15.80   13.70
  -2  19   0   22.10   16.00
   2  19   0   38.40   13.10
   2  19   0   17.00   19.70
  -2  19   0   14.50   10.70
   2  19   0   23.40   13.70
   3 -19   0   42.90   18.00
  -3 -19   0   72.99   15.10
   3 -19   0   72.09   13.20
   3 -19   0   86.19   16.60
  -3 -19   0   89.49   14.10
  -3 -19   0   69.79   13.80
   3 -19   0   88.89   15.10
  -3 -19   0   76.39   20.00
  -3 -19   0   76.99   14.50
   3 -19   0    4.20   19.70
   3 -19   0   94.79   16.10
  -3 -19   0   63.39   17.20
   3 -19   0   87.29   14.70
  -3 -19   0   52.29   21.30
   3 -19   0   70.39   13.90
   3  19   0   80.29   17.80
   3  19   0   90.99   13.50
  -3  19   0   88.09   15.50
  -3  19   0   78.19   19.50
   3  19   0   57.09   18.40
   3  19   0   90.09   23.60
  -3  19   0   67.89   15.00
   3  19   0   98.89   15.20
  -3  19   0   39.50   21.10
  -3  19   0   61.99   13.70
   3  19   0   56.69   14.80
   3  19   0   64.39   16.00
  -3  19   0   87.59   19.90
  -3  19   0   63.09   16.50
   3  19   0   32.70   17.60
   4 -19   0   85.49   14.80
   4 -19   0   91.49   16.20
   4 -19   0    7.80   21.70
   4 -19   0   86.29   15.40
  -4 -19   0   94.29   15.70
   4 -19   0  122.79   18.60
   4 -19   0   91.79   16.70
  -4 -19   0   94.49   20.00
  -4 -19   0   86.19   23.10
  -4 -19   0   97.29   20.80
   4 -19   0   54.49   16.20
  -4 -19   0   72.49   16.70
  -4 -19   0   75.79   15.30
   4 -19   0   73.49   16.20
   4  19   0   67.29   19.80
  -4  19   0   86.99   18.40
   4  19   0   95.39   18.80
   4  19   0  125.79   25.40
  -4  19   0   59.09   22.90
  -4  19   0  102.59   16.10
   4  19   0   88.49   15.10
   4  19   0   55.89   19.30
   4  19   0  100.89   16.40
  -4  19   0   93.39   20.70
  -4  19   0   81.29   16.10
  -4  19   0   98.29   21.70
  -4  19   0  100.89   19.00
   5 -19   0   54.59   12.70
   5 -19   0  -10.60   18.00
  -5 -19   0   53.89   21.10
   5 -19   0   36.10   11.60
   5 -19   0   21.00    9.60
   5 -19   0   16.20   11.30
  -5 -19   0   20.40    9.80
   5 -19   0   34.60   14.20
   5 -19   0    8.70   12.30
  -5 -19   0   27.40   15.20
  -5 -19   0   41.10   11.00
  -5 -19   0   34.50   13.30
   5  19   0   38.80   14.30
   5  19   0   40.90   10.10
  -5  19   0    4.70   18.70
   5  19   0   13.50   15.50
  -5  19   0   33.30   17.10
  -5  19   0   28.60   15.10
  -5  19   0   32.90   14.10
  -5  19   0   21.20   11.10
   5  19   0   35.00   15.70
   5  19   0   62.49   23.40
  -5  19   0   31.40   11.90
  -6 -19   0   -1.80   11.60
   6 -19   0    0.50   18.60
  -6 -19   0   28.90   19.30
   6 -19   0   27.00   11.70
   6 -19   0   -0.50    8.60
   6 -19   0   18.90   12.20
  -6 -19   0   13.60   10.80
  -6 -19   0    0.60    9.20
  -6 -19   0   -2.00   15.70
   6 -19   0   26.00   14.30
   6 -19   0   -2.10   11.00
   6  19   0  -15.70   12.10
  -6  19   0   -0.60   17.90
  -6  19   0    6.60   13.70
   6  19   0   -2.10    9.30
   6  19   0  -17.30   14.40
   6  19   0   -2.80   10.00
  -6  19   0    2.80   10.50
  -6  19   0   -3.10   12.90
  -6  19   0    7.90   10.10
   6  19   0    5.90   16.60
  -6  19   0   11.20   16.10
   6  19   0   39.50   21.40
  -7 -19   0   33.20   17.30
   7 -19   0   50.89   16.30
   7 -19   0   31.70   14.20
  -7 -19   0   29.70   13.10
  -7 -19   0   58.19   21.10
   7 -19   0   65.49   15.00
   7 -19   0   39.00   12.70
   7 -19   0  -12.00   20.00
   7 -19   0   41.90   11.60
  -7  19   0   53.99   16.90
   7  19   0    9.90   17.40
   7  19   0   63.19   23.00
  -7  19   0   52.69   18.70
  -7  19   0   50.49   13.70
   7  19   0   34.20   14.00
  -7  19   0   30.70   15.90
  -7  19   0   19.60   22.00
   7  19   0   63.89   12.90
   7  19   0   24.10   16.80
  -8 -19   0  -13.50   16.40
   8 -19   0    1.70   12.20
  -8 -19   0   36.30   22.30
   8 -19   0   23.40   15.40
  -8 -19   0    4.20   12.50
   8 -19   0   25.40   13.60
   8 -19   0   15.60   12.60
   8 -19   0   -4.30   10.60
   8  19   0   23.60   16.30
   8  19   0   22.40   24.40
  -8  19   0   12.10   12.40
   8  19   0  -45.60   16.70
  -8  19   0    2.20   17.60
  -8  19   0    1.70   14.80
  -8  19   0  -14.30   14.40
  -8  19   0  -11.00   18.70
   8  19   0   -7.70   11.00
   8  19   0    1.10   12.00
  -9 -19   0   -0.60   13.80
   9 -19   0   18.10   13.30
   9 -19   0   -6.80   12.00
   9 -19   0   17.20   15.60
  -9 -19   0   18.50   18.60
  -9 -19   0   20.60   14.60
   9 -19   0   -3.40   12.40
   9 -19   0   44.00   17.90
  -9 -19   0   36.90   23.70
  -9 -19   0   -3.70   16.50
  -9  19   0   17.80   14.50
  -9  19   0   -1.90   15.00
   9  19   0   17.60   13.10
   9  19   0   29.60   13.00
  -9  19   0   21.20   17.20
   9  19   0   55.99   26.50
  -9  19   0   -5.60   17.70
  -9  19   0    3.80   20.80
   9  19   0   26.60   17.50
 -10 -19   0    1.30   14.40
 -10 -19   0   34.80   15.80
 -10 -19   0   49.80   23.40
 -10 -19   0    7.30   17.20
  10 -19   0   24.90   14.90
 -10 -19   0    8.00   18.20
  10 -19   0    5.20   12.90
  10 -19   0  -25.20   26.40
  10 -19   0   24.50   14.20
  10 -19   0   34.10   17.30
  10 -19   0    1.00   11.80
  10  19   0   13.50   13.90
 -10  19   0   16.30   17.40
 -10  19   0   -4.60   18.10
 -10  19   0   -6.10   21.80
  10  19   0   -1.80   17.60
  10  19   0   24.30   24.30
 -10  19   0   26.20   16.60
  10  19   0   14.60   14.60
 -10  19   0    0.60   13.20
  11 -19   0   15.60   29.70
  11 -19   0   28.10   15.90
 -11 -19   0   35.40   24.60
  11 -19   0   16.00   14.20
  11 -19   0   31.50   14.90
 -11 -19   0   25.10   18.50
 -11 -19   0   22.30   18.20
 -11 -19   0   13.70   15.80
  11 -19   0   33.80   18.50
 -11  19   0    7.30   23.20
 -11  19   0    7.60   15.30
 -11  19   0    3.80   17.80
  11  19   0   12.30   26.10
 -11  19   0   25.10   18.90
  11  19   0   20.00   19.00
  11  19   0    4.40   13.60
  11  19   0    1.00   15.00
   0 -20   0  -21.60   17.70
   0 -20   0   21.70    9.40
   0 -20   0   33.30   12.90
   0 -20   0   31.50   13.90
   0 -20   0    4.80   15.90
   0 -20   0   14.70   10.90
   0 -20   0   21.90    8.10
   0 -20   0   14.10   10.30
   0  20   0   15.00   11.80
   0  20   0  -28.10   18.60
   0  20   0   28.70   14.00
   0  20   0   15.40   12.40
   0  20   0   40.30   12.20
   0  20   0   20.60    9.00
   0  20   0   23.40   16.10
   1 -20   0    1.00    9.80
  -1 -20   0   -7.30   11.40
  -1 -20   0   11.70    9.40
   1 -20   0  -19.00    9.50
   1 -20   0    9.30   13.00
  -1 -20   0  -24.50   17.70
   1 -20   0  -31.30   16.90
  -1 -20   0   10.40    7.50
  -1 -20   0   -8.50    9.00
   1 -20   0   -3.70   12.10
  -1 -20   0  -15.90   10.90
   1 -20   0    1.40   17.30
  -1 -20   0  -20.40   18.00
   1 -20   0   -4.20   11.50
  -1 -20   0   -4.60   12.00
   1 -20   0    6.00    7.40
  -1  20   0    5.70   12.50
  -1  20   0   -1.50   15.80
  -1  20   0   11.60   11.70
   1  20   0   -8.20   13.40
  -1  20   0    4.00   13.30
   1  20   0    1.10   11.10
   1  20   0   -4.50   14.50
   1  20   0   -1.60   11.40
  -1  20   0   -0.40    8.60
  -1  20   0  -19.00   18.20
   1  20   0   -5.60    7.70
  -1  20   0   -3.30   10.90
   1  20   0  -13.90   19.00
  -2 -20   0  186.18   23.20
   2 -20   0  108.09   21.00
   2 -20   0  166.28   23.00
   2 -20   0  145.09   23.30
  -2 -20   0  128.79   36.90
  -2 -20   0  115.39   21.90
   2 -20   0  140.89   23.50
  -2 -20   0  117.19   24.90
   2 -20   0  182.18   24.80
  -2 -20   0  139.69   22.80
  -2 -20   0  156.48   21.00
  -2 -20   0  146.99   23.10
   2 -20   0   82.59   28.50
  -2 -20   0  182.98   23.40
  -2 -20   0   88.39   28.50
  -2  20   0  157.08   27.50
  -2  20   0  133.79   24.80
   2  20   0  135.39   26.70
  -2  20   0  175.98   26.10
   2  20   0  129.09   21.20
  -2  20   0  127.29   29.70
   2  20   0  148.89   24.30
   2  20   0  148.49   30.50
   2  20   0   88.19   25.20
   2  20   0  134.09   23.30
  -2  20   0  137.69   22.10
   2  20   0  163.18   26.00
  -2  20   0  152.18   23.10
  -3 -20   0   91.19   18.00
  -3 -20   0   91.69   20.60
   3 -20   0    4.60   22.80
   3 -20   0   88.09   18.80
   3 -20   0   78.89   17.50
  -3 -20   0  125.59   18.40
   3 -20   0  101.49   18.30
   3 -20   0   88.29   15.80
   3 -20   0  102.09   17.00
  -3 -20   0   87.49   24.50
  -3 -20   0  102.99   17.10
   3 -20   0  107.69   17.20
  -3  20   0   64.99   24.40
  -3  20   0  110.79   17.60
  -3  20   0  101.79   20.10
   3  20   0  113.09   26.60
  -3  20   0   99.99   22.70
  -3  20   0   84.39   16.30
   3  20   0   94.89   22.80
   3  20   0  104.69   20.00
   3  20   0   73.69   20.90
  -3  20   0  103.09   21.80
   3  20   0   91.19   17.70
  -4 -20   0   47.20   13.90
  -4 -20   0   37.60   14.20
  -4 -20   0   35.50   11.40
  -4 -20   0   40.30   15.80
  -4 -20   0   33.10   19.80
   4 -20   0  -22.90   18.20
   4 -20   0   28.60   12.20
   4 -20   0   32.60   10.40
   4 -20   0   42.70   13.10
   4 -20   0   44.50   12.10
   4 -20   0   50.69   14.60
  -4  20   0   21.00   11.10
  -4  20   0  -17.50   19.40
   4  20   0   26.40   16.20
   4  20   0   33.10   13.90
   4  20   0   18.40   16.60
  -4  20   0   38.80   12.70
  -4  20   0   38.60   18.50
  -4  20   0   34.10   15.00
   4  20   0   48.70   21.80
  -4  20   0   30.10   14.50
   5 -20   0  135.59   18.60
  -5 -20   0   66.29   21.20
  -5 -20   0  101.39   18.60
  -5 -20   0   99.89   16.50
  -5 -20   0  119.69   25.30
   5 -20   0  113.39   19.70
   5 -20   0   17.10   24.50
   5 -20   0   72.69   16.10
   5 -20   0   64.69   17.40
  -5 -20   0  101.89   16.80
   5 -20   0  118.69   17.40
   5  20   0   86.19   17.80
  -5  20   0   40.90   23.70
  -5  20   0   76.19   16.70
  -5  20   0   71.59   16.20
  -5  20   0   96.99   20.10
   5  20   0  127.79   27.20
   5  20   0   93.89   21.20
  -5  20   0   96.99   22.70
  -5  20   0   78.89   20.00
   5  20   0   79.69   23.00
   6 -20   0   24.50   11.50
  -6 -20   0   20.80   17.30
   6 -20   0   34.00   11.00
   6 -20   0   -3.90   19.90
  -6 -20   0   17.20   12.20
  -6 -20   0   61.89   21.30
  -6 -20   0   12.70   16.00
   6 -20   0   22.20   12.60
   6 -20   0   13.70   13.00
   6 -20   0   41.80   15.70
  -6  20   0   24.60   15.30
   6  20   0  -10.00   16.10
  -6  20   0   29.70   18.40
   6  20   0   34.20   22.60
   6  20   0    8.20   16.20
  -6  20   0    7.70   11.10
  -6  20   0   16.20   15.40
   6  20   0   26.20   10.90
  -6  20   0   28.60   20.50
  -6  20   0    9.00   11.30
   7 -20   0    9.80   12.50
   7 -20   0   17.40   15.70
  -7 -20   0   32.20   21.00
   7 -20   0    9.90   13.30
   7 -20   0    5.10   10.50
  -7 -20   0   -5.20   15.40
   7 -20   0  -34.50   19.10
   7 -20   0    5.80   12.20
  -7  20   0  -10.90   21.50
   7  20   0   17.60   16.00
   7  20   0  -11.40   12.30
   7  20   0  -13.90   15.90
   7  20   0   -1.20   22.40
  -7  20   0    4.70   15.00
  -7  20   0   -2.30   13.00
  -7  20   0   18.70   19.30
[truncated: 10,362,518 more chars]
